# Supplementary material for: Socioeconomic factors impact the risk of HIV acquisition in the township population of South Africa: A Bayesian analysis
Source: PLOS Glob Public Health. 2023 Jan 26;3(1):e0001502. doi: 10.1371/journal.pgph.0001502 (PMC10021863; doi:10.1371/journal.pgph.0001502)
Supplement: S1 Data — (XLSX) [file pgph.0001502.s004.xlsx]

## Sheet: Fig1_data
	Estimate	Est.Error	Q5.5	Q94.5	Q2.5	Q97.5
Intercept	0	1.81	0	0.01	0	0.02
subdistrict B	1.54	1.2	1.16	2.07	1.08	2.21
subdistrct C	1.21	1.21	0.9	1.64	0.84	1.76
age	1.01	1.01	1	1.03	1	1.03
exFemale	1.44	1.18	1.11	1.89	1.05	2.02
marital_statusNo	2.07	1.2	1.56	2.76	1.47	2.96
tested_last6mNo	2.51	1.17	1.97	3.23	1.86	3.43
exposed_hivYes	1.96	1.29	1.3	2.93	1.17	3.22
exposed_hivAbstain	0.9	1.75	0.35	2.14	0.28	2.52
tbYes	1.2	1.27	0.81	1.74	0.74	1.88
comorbiditiesYes	0.39	1.35	0.24	0.63	0.21	0.69
sex_activeYes	0.78	1.26	0.54	1.14	0.5	1.24
sex_activeAbstain	0.54	1.59	0.26	1.12	0.21	1.3
inj_drugsYes	0.93	1.43	0.51	1.63	0.45	1.83
inj_drugsAbstain	0.56	1.98	0.18	1.61	0.14	2.01
s_without_condomYes	1.26	1.18	0.98	1.64	0.93	1.75
s_with_manypplYes	1.51	1.24	1.07	2.12	0.98	2.29
s_with_sexworkYes	0.46	1.93	0.16	1.26	0.12	1.55
s_with_HIVinfYes	6.43	1.3	4.22	9.74	3.81	10.68
s_with_alcoholYes	1.06	1.26	0.72	1.52	0.66	1.65
s_with_drugsYes	0.47	1.66	0.2	1.02	0.16	1.19
s_abstainYes	1.78	1.51	0.91	3.34	0.77	3.83
postsec_educationNo	1.82	1.25	1.29	2.61	1.2	2.84
dwelling_hos_inYes	1.34	1.15	1.07	1.68	1.01	1.77
employmentNo	0.93	1.17	0.72	1.2	0.68	1.27
monthly_income6001M9000	1.23	1.59	0.59	2.56	0.49	3.01
monthly_income3000M6000	0.71	1.48	0.38	1.33	0.33	1.54
monthly_income<3000	1.18	1.43	0.67	2.12	0.6	2.45

## Sheet: Fig2_data
Unprotected Sex
	Estimate	Est.Error	Q5.5	Q94.5	Q2.5	Q97.5
Intercept	1.94	1.29	1.3	2.92	1.19	3.21
age	0.99	1	0.99	1	0.99	1
sexFemale	1.3	1.09	1.14	1.5	1.1	1.55
postsec_educationNo	1.03	1.11	0.87	1.22	0.84	1.26
dwelling_hos_inYes	1.08	1.08	0.95	1.23	0.92	1.27
employmentNo	0.94	1.1	0.81	1.1	0.79	1.13
monthly_income6001M9000	0.87	1.31	0.56	1.33	0.51	1.47
monthly_income3000M6000	1.48	1.25	1.04	2.11	0.95	2.27
monthly_income<3000	1.08	1.23	0.77	1.5	0.72	1.61
Sex with multiple partners
	Estimate	Est.Error	Q5.5	Q94.5	Q2.5	Q97.5
Intercept	0.33	1.5	0.17	0.64	0.15	0.73
age	0.97	1.01	0.96	0.99	0.96	0.99
sexFemale	0.2	1.14	0.16	0.24	0.15	0.26
postsec_educationNo	1.23	1.18	0.95	1.6	0.9	1.7
dwelling_hos_inYes	1.32	1.13	1.08	1.62	1.03	1.69
employmentNo	1.44	1.16	1.13	1.83	1.07	1.94
monthly_income6001M9000	1.06	1.51	0.55	2.04	0.47	2.36
monthly_income3000M6000	1.16	1.41	0.67	2.02	0.6	2.3
monthly_income<3000	1.02	1.38	0.61	1.73	0.56	1.95
Sex with a partner living with HIV
	Estimate	Est.Error	Q5.5	Q94.5	Q2.5	Q97.5
Intercept	0.02	1.95	0.01	0.05	0	0.06
age	1.01	1.01	0.99	1.03	0.98	1.03
sexFemale	0.6	1.26	0.42	0.87	0.38	0.96
postsec_educationNo	2.12	1.44	1.21	3.91	1.08	4.55
dwelling_hos_inYes	1.02	1.25	0.72	1.47	0.66	1.59
employmentNo	1.11	1.3	0.73	1.69	0.67	1.88
monthly_income6001M9000	0.61	1.87	0.22	1.61	0.17	2.01
monthly_income3000M6000	0.85	1.63	0.39	1.86	0.33	2.27
monthly_income<3000	0.76	1.57	0.37	1.58	0.32	1.9

## Sheet: Fig3_data
	Estimate	Est.Error	Q5.5	Q94.5	Q2.5	Q97.5
Intercept	1.09	1.36	0.67	1.78	0.6	2
age	0.98	1	0.97	0.98	0.97	0.99
sexFemale	2.07	1.09	1.8	2.39	1.74	2.46
marital_statusNo	1.12	1.09	0.98	1.29	0.95	1.33
exposed_hivYes	1.21	1.18	0.93	1.57	0.88	1.67
exposed_hivAbstain	1.62	1.38	0.96	2.72	0.86	3.06
tbYes	1.3	1.15	1.04	1.62	0.99	1.71
comorbiditiesYes	0.81	1.14	0.66	0.99	0.63	1.04
sex_activeYes	1.11	1.15	0.89	1.4	0.85	1.47
sex_activeAbstain	0.9	1.3	0.59	1.36	0.54	1.49
inj_drugsYes	1.26	1.24	0.89	1.78	0.83	1.93
inj_drugsAbstain	0.48	1.54	0.24	0.94	0.2	1.1
s_without_condomYes	0.91	1.09	0.79	1.04	0.77	1.07
s_with_manypplYes	0.8	1.14	0.64	0.99	0.61	1.04
s_with_sexworkYes	1.01	1.51	0.52	1.94	0.45	2.26
s_with_HIVinfYes	0.53	1.28	0.35	0.78	0.32	0.85
s_with_alcoholYes	0.91	1.14	0.74	1.12	0.71	1.17
s_with_drugsYes	0.47	1.33	0.3	0.74	0.26	0.82
s_abstainYes	0.81	1.31	0.52	1.23	0.48	1.36
postsec_educationNo	0.86	1.1	0.73	1.01	0.71	1.04
dwelling_hos_inYes	0.95	1.08	0.84	1.08	0.82	1.11
employmentNo	1.01	1.09	0.88	1.16	0.85	1.2
monthly_income6001M9000	0.77	1.32	0.5	1.2	0.45	1.32
monthly_income3000M6000	0.89	1.24	0.63	1.26	0.58	1.36
monthly_income<3000	1.12	1.22	0.81	1.55	0.76	1.67
