# Supplementary material for: Socioeconomic factors impact the risk of HIV acquisition in the township population of South Africa: A Bayesian analysis
Source: PLOS Glob Public Health. 2023 Jan 26;3(1):e0001502. doi: 10.1371/journal.pgph.0001502 (PMC10021863; doi:10.1371/journal.pgph.0001502)
Supplement: S2 Data — (XLSX) [file pgph.0001502.s005.xlsx]

## Sheet: S2_Figure A
Male
	Estimate	Est.Error	Q5.5	Q94.5	Q2.5	Q97.5
Intercept	0	2.71	0	0.01	0	0.01
subdistrict B	1.16	1.4	0.68	2	0.6	2.27
subdistrct C	1.04	1.4	0.61	1.77	0.54	2
age	1.05	1.01	1.03	1.08	1.02	1.08
marital_statusNo	2.88	1.43	1.64	5.2	1.47	6
tested_last6mNo	3.3	1.41	1.94	5.76	1.74	6.58
exposed_hivYes	2.31	1.49	1.21	4.35	1.04	4.95
exposed_hivAbstain	0.82	2.13	0.24	2.65	0.18	3.36
tbYes	0.63	1.53	0.32	1.22	0.27	1.4
comorbiditiesYes	0.2	1.8	0.08	0.51	0.06	0.62
sex_activeYes	0.72	1.49	0.38	1.38	0.34	1.6
sex_activeAbstain	0.53	2	0.17	1.56	0.13	1.94
inj_drugsYes	1.25	1.74	0.5	2.96	0.4	3.53
inj_drugsAbstain	0.57	2.35	0.14	2.17	0.1	2.88
s_without_condomYes	1.03	1.33	0.66	1.63	0.6	1.81
s_with_manypplYes	0.99	1.37	0.59	1.64	0.52	1.83
s_with_sexworkYes	0.55	2.31	0.14	2.03	0.1	2.63
s_with_HIVinfYes	3.79	1.55	1.85	7.54	1.58	8.62
s_with_alcoholYes	1.41	1.37	0.85	2.33	0.75	2.59
s_with_drugsYes	0.34	1.88	0.12	0.88	0.09	1.08
s_abstainYes	0.99	1.97	0.32	2.84	0.24	3.54
postsec_educationNo	1.73	1.49	0.93	3.31	0.82	3.9
dwelling_hos_inYes	1.52	1.3	1	2.31	0.91	2.55
employmentNo	0.68	1.34	0.43	1.09	0.38	1.22
monthly_income6001M9000	1.22	1.8	0.48	3.11	0.39	3.86
monthly_income3000M6000	0.71	1.69	0.31	1.62	0.26	1.97
monthly_income<3000	1.16	1.63	0.54	2.55	0.45	3.06
Female
	Estimate	Est.Error	Q5.5	Q94.5	Q2.5	Q97.5
Intercept	0.01	1.98	0	0.03	0	0.04
subdistrict B	1.61	1.24	1.15	2.26	1.07	2.44
subdistrct C	1.25	1.25	0.88	1.79	0.81	1.94
age	0.99	1.01	0.98	1.01	0.97	1.02
marital_statusNo	1.77	1.23	1.28	2.45	1.19	2.64
tested_last6mNo	2.43	1.19	1.84	3.23	1.72	3.45
exposed_hivYes	1.51	1.38	0.9	2.51	0.79	2.8
exposed_hivAbstain	0.91	1.92	0.31	2.49	0.24	3.11
tbYes	1.64	1.32	1.04	2.54	0.94	2.78
comorbiditiesYes	0.55	1.37	0.32	0.89	0.29	1
sex_activeYes	0.82	1.33	0.53	1.3	0.48	1.46
sex_activeAbstain	0.61	1.68	0.26	1.39	0.21	1.65
inj_drugsYes	0.8	1.54	0.39	1.56	0.33	1.8
inj_drugsAbstain	0.66	2.05	0.2	2	0.15	2.52
s_without_condomYes	1.37	1.22	1.01	1.89	0.94	2.03
s_with_manypplYes	2.09	1.33	1.31	3.27	1.19	3.59
s_with_sexworkYes	0.56	2.01	0.18	1.64	0.13	2.08
s_with_HIVinfYes	7.81	1.39	4.59	13.25	4.05	14.95
s_with_alcoholYes	0.82	1.39	0.48	1.37	0.42	1.52
s_with_drugsYes	0.86	1.93	0.29	2.38	0.22	2.91
s_abstainYes	2.18	1.61	1	4.59	0.83	5.33
postsec_educationNo	1.81	1.29	1.21	2.72	1.11	3.01
dwelling_hos_inYes	1.25	1.19	0.95	1.65	0.9	1.75
employmentNo	1.05	1.21	0.78	1.42	0.73	1.53
monthly_income6001M9000	1.14	1.78	0.44	2.82	0.36	3.45
monthly_income3000M6000	0.72	1.6	0.34	1.53	0.29	1.82
monthly_income<3000	1.23	1.52	0.64	2.44	0.56	2.87

## Sheet: S2_Figure B
Male
Unprotected Sex								Sex with multiple partners								Sex with a partner living with HIV
	Estimate	Est.Error	Q5.5	Q94.5	Q2.5	Q97.5			Estimate	Est.Error	Q5.5	Q94.5	Q2.5	Q97.5			Estimate	Est.Error	Q5.5	Q94.5	Q2.5	Q97.5
Intercept	2.25	1.5	1.18	4.34	1.02	5.03		Intercept	0.3	1.64	0.13	0.65	0.11	0.77		Intercept	0.02	2.36	0.01	0.08	0	0.11
age	1.01	1.01	1	1.02	0.99	1.02		age	0.97	1.01	0.95	0.99	0.95	0.99		age	1.01	1.02	0.98	1.04	0.97	1.04
postsec_educationNo	0.97	1.2	0.73	1.29	0.68	1.38		postsec_educationNo	1.09	1.24	0.77	1.53	0.72	1.66		postsec_educationNo	1.49	1.6	0.72	3.27	0.63	3.95
dwelling_hos_inYes	0.98	1.16	0.78	1.24	0.74	1.3		dwelling_hos_inYes	1.45	1.18	1.11	1.89	1.04	2.02		dwelling_hos_inYes	1.58	1.41	0.91	2.75	0.8	3.14
employmentNo	0.6	1.18	0.46	0.78	0.43	0.83		employmentNo	1.37	1.22	1	1.88	0.93	2.02		employmentNo	1.28	1.48	0.68	2.4	0.59	2.81
monthly_income6001M9000	0.46	1.47	0.25	0.85	0.21	0.97		monthly_income6001M9000	1.4	1.59	0.67	2.93	0.57	3.47		monthly_income6001M9000	0.54	2.03	0.17	1.62	0.13	2.04
monthly_income3000M6000	0.92	1.41	0.52	1.59	0.46	1.78		monthly_income3000M6000	2.05	1.49	1.09	3.94	0.96	4.53		monthly_income3000M6000	1.05	1.75	0.43	2.6	0.35	3.21
monthly_income<3000	1	1.39	0.59	1.67	0.52	1.87		monthly_income<3000	1.29	1.47	0.71	2.4	0.62	2.84		monthly_income<3000	0.59	1.72	0.25	1.44	0.21	1.77
Female
Unprotected Sex								Sex with multiple partners								Sex with a partner living with HIV
	Estimate	Est.Error	Q5.5	Q94.5	Q2.5	Q97.5			Estimate	Est.Error	Q5.5	Q94.5	Q2.5	Q97.5			Estimate	Est.Error	Q5.5	Q94.5	Q2.5	Q97.5
Intercept	2.53	1.36	1.55	4.13	1.4	4.67		Intercept	0.07	1.85	0.03	0.19	0.02	0.23		Intercept	0.01	2.44	0	0.03	0	0.04
age	0.99	1.01	0.98	1	0.97	1		age	0.98	1.01	0.96	1	0.95	1		age	1.01	1.02	0.98	1.04	0.97	1.04
postsec_educationNo	1.05	1.14	0.86	1.29	0.82	1.35		postsec_educationNo	1.44	1.31	0.95	2.25	0.86	2.51		postsec_educationNo	2.53	1.62	1.22	5.6	1.06	6.94
dwelling_hos_inYes	1.1	1.1	0.94	1.29	0.91	1.33		dwelling_hos_inYes	1.13	1.21	0.84	1.55	0.78	1.66		dwelling_hos_inYes	0.75	1.34	0.47	1.2	0.42	1.32
employmentNo	1.16	1.12	0.97	1.38	0.93	1.43		employmentNo	1.52	1.26	1.06	2.21	0.98	2.42		employmentNo	1.01	1.39	0.6	1.71	0.53	1.95
monthly_income6001M9000	1.58	1.45	0.88	2.9	0.77	3.34		monthly_income6001M9000	0.73	1.9	0.26	2.01	0.2	2.5		monthly_income6001M9000	0.93	2.15	0.26	3.04	0.2	3.9
monthly_income3000M6000	1.91	1.31	1.24	2.94	1.11	3.25		monthly_income3000M6000	0.32	1.74	0.13	0.77	0.11	0.93		monthly_income3000M6000	0.78	1.9	0.28	2.18	0.22	2.79
monthly_income<3000	1.14	1.28	0.77	1.69	0.7	1.84		monthly_income<3000	0.84	1.56	0.42	1.74	0.36	2.1		monthly_income<3000	1.25	1.79	0.5	3.21	0.41	3.99

## Sheet: S2_Figure C
Male
	Estimate	Est.Error	Q5.5	Q94.5	Q2.5	Q97.5
Intercept	0.61	1.68	0.27	1.4	0.22	1.68
age	1	1.01	0.99	1.02	0.99	1.02
marital_statusNo	1.04	1.19	0.78	1.38	0.74	1.47
exposed_hivYes	1.18	1.31	0.76	1.82	0.69	2.01
exposed_hivAbstain	2.47	1.57	1.2	5.08	1.01	5.98
tbYes	1.22	1.26	0.85	1.76	0.78	1.91
comorbiditiesYes	0.6	1.34	0.38	0.96	0.34	1.05
sex_activeYes	1.18	1.3	0.78	1.81	0.7	2.01
sex_activeAbstain	1.53	1.56	0.76	3.1	0.64	3.67
inj_drugsYes	2.63	1.44	1.49	4.7	1.3	5.41
inj_drugsAbstain	0.6	1.91	0.21	1.67	0.16	2.12
s_without_condomYes	0.84	1.17	0.66	1.08	0.62	1.14
s_with_manypplYes	0.83	1.21	0.61	1.12	0.57	1.2
s_with_sexworkYes	1.03	1.72	0.42	2.42	0.35	2.91
s_with_HIVinfYes	0.62	1.48	0.33	1.15	0.28	1.31
s_with_alcoholYes	0.96	1.21	0.71	1.31	0.66	1.4
s_with_drugsYes	0.41	1.46	0.22	0.75	0.19	0.85
s_abstainYes	0.85	1.57	0.41	1.73	0.35	2.03
postsec_educationNo	0.76	1.2	0.57	1.03	0.53	1.1
dwelling_hos_inYes	0.81	1.16	0.64	1.02	0.6	1.08
employmentNo	0.95	1.18	0.72	1.24	0.68	1.32
monthly_income6001M9000	0.73	1.49	0.39	1.39	0.33	1.61
monthly_income3000M6000	1.05	1.4	0.62	1.81	0.55	2.04
monthly_income<3000	1.11	1.37	0.67	1.84	0.6	2.07
Female
	Estimate	Est.Error	Q5.5	Q94.5	Q2.5	Q97.5
Intercept	3.21	1.44	1.8	5.7	1.58	6.57
age	0.96	1.01	0.95	0.97	0.95	0.98
marital_statusNo	1.14	1.1	0.97	1.34	0.94	1.39
exposed_hivYes	1.2	1.22	0.87	1.67	0.81	1.8
exposed_hivAbstain	1.09	1.54	0.55	2.19	0.47	2.58
tbYes	1.32	1.2	0.99	1.75	0.93	1.88
comorbiditiesYes	0.92	1.16	0.73	1.16	0.69	1.23
sex_activeYes	1.04	1.18	0.8	1.36	0.75	1.45
sex_activeAbstain	0.72	1.37	0.43	1.18	0.38	1.32
inj_drugsYes	0.81	1.3	0.53	1.22	0.49	1.35
inj_drugsAbstain	0.48	1.65	0.21	1.05	0.17	1.25
s_without_condomYes	0.93	1.11	0.79	1.09	0.76	1.13
s_with_manypplYes	0.82	1.21	0.6	1.12	0.56	1.21
s_with_sexworkYes	0.99	1.73	0.41	2.37	0.34	2.92
s_with_HIVinfYes	0.47	1.37	0.28	0.77	0.25	0.85
s_with_alcoholYes	0.86	1.2	0.64	1.14	0.6	1.22
s_with_drugsYes	0.75	1.55	0.37	1.49	0.31	1.74
s_abstainYes	0.78	1.38	0.47	1.31	0.41	1.48
postsec_educationNo	0.9	1.13	0.75	1.1	0.71	1.14
dwelling_hos_inYes	1	1.09	0.87	1.15	0.84	1.19
employmentNo	1.04	1.11	0.88	1.22	0.85	1.27
monthly_income6001M9000	0.78	1.42	0.44	1.36	0.39	1.54
monthly_income3000M6000	0.81	1.3	0.53	1.23	0.48	1.36
monthly_income<3000	1.12	1.28	0.76	1.66	0.69	1.81
