# Supplementary material for: Socioeconomic factors impact the risk of HIV acquisition in the township population of South Africa: A Bayesian analysis
Source: PLOS Glob Public Health. 2023 Jan 26;3(1):e0001502. doi: 10.1371/journal.pgph.0001502 (PMC10021863; doi:10.1371/journal.pgph.0001502)
Supplement: S3 Data — (XLSX) [file pgph.0001502.s006.xlsx]

## Sheet: data_dictionnary
Variable Name	Definition
subdistrict	Subdistrict of residence
age	Participant's age
sex	Participant's sex
marital_status	Yes indicates that participant is married
tested_last6m	Yes indicates that participant has tested for HIV in the previous 6 months
exposed_hiv	Yes indicates that participant has been exposed to HIV in the previous 6 months
tb	Yes indicates that participant has been diagnosed with tuberculosis
comorbidities	Yes indicates that participant has been diagnosed with diabetes, hypertension, asthma or a lung infection
sex_active	Yes indicates that participant is sexually active
inj_drugs	Yes indicates that participant has injected drugs (excluding medicine) in the previous 6 months
s_without_condom	Yes indicates that participant has engaged in unprotected sex in the previous 6 months
s_with_manyppl	Yes indicates that participant as engaged in sex with multiple people in the previous 6 months
s_with_sexwork	Yes indicates that participant has engaged in sex with a sex worker in the previous 6 months
s_with_HIVinf	Yes indicates that participant has engaged in ex with a partner living with HIV in the previous 6 months
s_with_alcohol	Yes indicates that participant has engaged in sex while consuming alcohol in the previous 6 months
s_with_drugs	Yes indicates that participant has engaged in sex while using drugs in the previous 6 months
s_abstain	Yes indicates that participant has abstained from answering questions related to sexual behaviours
postsec_education	Yes indicates that participant's highest level of education is colledge, university or graduate
dwelling_hos_in	Yes indicates that participant currently lives in a hostel or informal dwelling
employment	Yes indicates that participant is currently employed
monthly_income	Approximate monthly income of the participant
HIV_status	Confirmatory HIV test result of the participant

## Sheet: raw_data
subdistrict	age	sex	marital_status	tested_last6m	exposed_hiv	tb	comorbidities	sex_active	inj_drugs	s_without_condom	s_with_manyppl	s_with_sexwork	s_with_HIVinf	s_with_alcohol	s_with_drugs	s_abstain	postsec_education	dwelling_hos_in	employment	monthly_income	HIV_status
A	22	Male	No	Yes	Yes	No	No	Yes	No	Yes	No	No	No	No	No	No	No	No	Yes	<3000	Negative
A	34	Female	No	No	No	Yes	No	Yes	No	Yes	No	No	No	No	No	No	No	Yes	No	<3000	Negative
A	45	Female	No	No	No	No	Yes	Yes	No	Yes	No	No	No	No	No	No	No	Yes	No	<3000	Negative
A	36	Female	No	Yes	No	No	No	Yes	No	No	No	No	No	No	No	No	No	Yes	Yes	<3000	Negative
C	31	Male	Yes	Yes	No	No	No	Yes	No	Yes	No	No	No	No	No	No	No	No	No	<3000	Negative
C	18	Female	No	No	No	No	No	Yes	No	No	No	No	No	No	No	No	Yes	No	No	<3000	Negative
A	19	Male	Yes	No	No	No	No	Yes	No	No	No	No	No	Yes	No	No	Yes	No	No	<3000	Negative
A	54	Male	No	No	No	No	No	Yes	No	No	No	No	No	No	No	No	No	No	No	<3000	Negative
C	22	Female	No	No	No	No	No	Yes	No	Yes	No	No	No	No	No	No	No	No	No	<3000	NA
C	20	Female	No	No	No	Yes	No	Yes	No	Yes	No	No	No	No	No	No	No	No	No	<3000	Negative
C	26	Female	No	Yes	No	No	No	Yes	No	No	No	No	No	No	No	No	No	Yes	No	<3000	Negative
C	31	Female	Yes	Yes	No	No	No	Yes	No	Yes	No	No	No	No	No	No	Yes	No	Yes	<3000	Negative
B	29	Male	No	Yes	No	No	No	Yes	No	No	Yes	No	No	No	No	No	No	Yes	Yes	3000-6000	Negative
C	20	Male	No	Yes	No	No	No	Yes	No	Yes	No	No	No	No	No	No	No	Yes	Yes	3000-6000	Negative
C	34	Female	No	Yes	No	No	No	Yes	No	No	No	No	Yes	No	No	No	No	No	No	<3000	Positive
C	25	Female	No	Yes	No	No	No	Yes	No	No	No	No	No	No	No	No	No	No	No	<3000	Negative
C	22	Male	No	Yes	Yes	No	No	Yes	Yes	No	No	Yes	No	No	No	No	No	Yes	No	<3000	Negative
C	22	Male	No	Yes	No	No	No	Yes	No	No	No	No	No	Yes	No	No	Yes	No	No	<3000	Negative
A	21	Female	No	Yes	No	No	No	Yes	No	No	No	No	No	No	No	No	Yes	No	No	<3000	Negative
A	21	Female	No	Yes	Yes	No	No	Yes	No	No	No	No	No	No	No	No	Yes	No	No	<3000	Negative
A	29	Male	No	Yes	No	No	No	No	No	No	Yes	No	No	No	Yes	No	No	No	No	<3000	Negative
C	35	Female	No	Yes	No	No	No	Yes	No	Yes	No	No	No	No	No	No	No	Yes	No	<3000	Negative
A	38	Female	No	No	No	No	No	Yes	No	No	No	No	No	No	No	No	Yes	No	Yes	<3000	Negative
C	41	Female	Yes	Yes	No	No	No	Yes	Yes	No	No	No	No	No	No	No	No	No	Yes	3000-6000	Negative
A	19	Female	No	Yes	No	No	No	Yes	No	Yes	No	No	No	No	No	No	No	No	No	<3000	Negative
A	19	Female	No	Yes	No	No	No	Yes	No	Yes	No	No	No	No	No	No	Yes	No	No	<3000	Negative
C	17	Female	No	Yes	Yes	No	No	Yes	No	No	No	No	No	No	No	No	No	No	No	<3000	Negative
A	22	Male	No	No	No	No	No	Yes	No	No	No	No	No	Yes	No	No	No	No	Yes	<3000	Negative
C	21	Female	No	No	No	No	No	Yes	No	Yes	No	No	No	No	No	No	No	No	Yes	3000-6000	Negative
A	31	Male	No	No	No	No	No	NA	No	No	No	No	No	No	No	No	No	No	Yes	<3000	Positive
C	23	Female	No	Yes	No	No	No	Yes	No	Yes	No	No	No	No	No	No	Yes	No	No	<3000	Negative
C	50	Female	No	No	No	No	Yes	Yes	No	Yes	No	No	No	No	No	No	Yes	No	Yes	>9000	Negative
A	24	Male	No	No	Yes	No	No	Yes	No	No	No	Yes	No	No	Yes	No	No	No	No	<3000	Negative
A	24	Female	No	No	No	No	No	Yes	No	Yes	No	No	No	No	No	No	No	No	No	<3000	Negative
A	18	Male	No	No	No	No	No	Yes	No	No	Yes	No	No	No	No	No	No	No	No	<3000	Negative
A	26	Female	No	Yes	No	No	No	Yes	No	No	No	No	No	No	No	No	No	No	Yes	<3000	Negative
A	19	Female	No	Yes	Yes	No	No	Yes	No	Yes	No	No	No	No	No	No	Yes	No	No	<3000	Negative
A	30	Male	No	Yes	No	No	No	Yes	No	No	No	No	No	No	No	No	No	Yes	Yes	<3000	Negative
A	32	Female	No	No	No	No	Yes	Yes	No	No	Yes	No	No	No	No	No	No	No	No	<3000	Negative
C	18	Female	No	No	No	No	No	Yes	No	Yes	No	No	No	No	No	No	No	No	Yes	<3000	Negative
C	19	Female	No	Yes	No	No	No	Yes	No	Yes	No	No	No	No	No	No	No	No	Yes	<3000	Negative
A	40	Female	No	No	No	No	No	No	No	No	No	No	No	No	No	No	No	No	No	<3000	Negative
C	25	Female	No	Yes	No	No	No	Yes	Yes	Yes	No	No	No	No	No	No	No	No	No	<3000	Negative
A	27	Male	No	Yes	No	No	No	Yes	No	Yes	No	No	No	No	No	No	No	No	Yes	<3000	Negative
C	19	Female	No	Yes	No	No	No	Yes	No	No	No	No	No	No	No	No	No	No	Yes	3000-6000	Negative
C	24	Female	No	Yes	No	No	No	Yes	No	Yes	No	No	No	No	No	No	Yes	No	No	<3000	Negative
A	33	Male	No	No	Yes	No	No	Yes	No	Yes	No	No	No	No	No	No	No	No	No	<3000	Negative
B	33	Female	No	Yes	No	No	No	Yes	No	No	No	No	No	No	No	No	No	Yes	No	<3000	Negative
A	18	Female	No	No	No	No	No	Yes	Yes	No	No	No	No	No	No	No	No	No	No	<3000	Negative
A	30	Male	No	Yes	No	No	No	Yes	No	No	No	No	No	No	No	No	Yes	No	Yes	6001-9000	Negative
A	22	Male	No	No	No	No	No	Yes	No	Yes	No	No	No	No	No	No	No	No	Yes	<3000	Negative
A	18	Male	No	Yes	Yes	No	No	Yes	Yes	No	No	No	No	Yes	No	No	No	No	No	6001-9000	Negative
A	34	Female	No	No	No	No	No	No	No	No	No	No	No	No	No	No	No	Yes	No	<3000	Negative
A	26	Female	No	No	Yes	No	No	Yes	No	No	Yes	No	No	No	No	No	No	No	No	<3000	Positive
A	22	Female	No	Yes	No	No	No	No	No	Yes	No	No	No	No	No	No	No	No	No	<3000	Negative
C	32	Female	No	Yes	No	No	No	Yes	No	Yes	No	No	No	No	No	No	No	No	No	<3000	Negative
A	31	Female	No	Yes	No	No	No	Yes	No	Yes	No	No	No	No	No	No	No	No	No	<3000	Positive
C	33	Male	No	Yes	No	No	No	No	No	No	Yes	No	No	No	No	No	No	No	No	<3000	Negative
C	40	Male	Yes	Yes	No	No	No	No	No	Yes	No	No	No	No	No	No	Yes	Yes	No	<3000	Positive
C	25	Female	No	Yes	No	No	No	Yes	No	Yes	No	No	No	No	No	No	No	No	Yes	<3000	Negative
A	25	Female	No	Yes	Yes	No	No	Yes	No	No	No	No	No	No	No	No	Yes	No	No	3000-6000	Negative
A	22	Female	No	Yes	Yes	No	No	Yes	No	Yes	No	No	No	No	No	No	No	Yes	No	3000-6000	Negative
A	28	Female	No	No	No	No	No	Yes	No	Yes	No	No	No	No	No	No	Yes	No	No	<3000	Negative
C	25	Female	No	Yes	No	No	No	Yes	No	Yes	No	No	No	No	No	No	No	No	No	<3000	Negative
C	52	Female	No	Yes	No	No	No	No	No	No	No	No	No	No	No	No	No	No	Yes	<3000	Negative
C	34	Female	No	No	No	No	No	Yes	No	Yes	No	No	No	No	No	No	No	No	No	<3000	Negative
A	35	Female	No	Yes	No	No	No	No	No	No	No	No	No	No	No	No	No	No	No	<3000	Negative
C	24	Female	No	No	No	Yes	No	Yes	No	No	Yes	No	No	No	No	No	No	No	Yes	3000-6000	Negative
C	32	Male	No	No	No	No	No	Yes	No	Yes	No	No	No	No	No	No	Yes	No	Yes	3000-6000	Negative
C	29	Male	No	No	Yes	No	No	Yes	No	Yes	No	No	No	No	No	No	No	No	No	<3000	Negative
NA	27	Female	No	NA	NA	No	No	NA	NA	NA	NA	NA	NA	NA	NA	NA	No	No	No	NA	Negative
C	46	Male	No	No	No	No	No	Yes	No	Yes	No	No	No	No	No	No	No	No	No	<3000	Negative
C	39	Female	No	Yes	No	No	No	Yes	No	No	No	Yes	No	No	No	No	No	No	No	<3000	Negative
C	23	Female	No	Yes	Yes	No	No	Yes	Yes	No	No	No	No	No	No	No	No	No	Yes	3000-6000	Negative
A	31	Male	No	Yes	No	No	No	Yes	No	Yes	No	No	No	No	No	No	Yes	No	No	<3000	Negative
C	32	Female	No	Yes	No	No	No	No	No	Yes	No	No	No	No	No	No	No	No	No	<3000	Negative
C	30	Female	No	Yes	Yes	No	No	Yes	No	No	No	No	No	No	No	No	No	No	No	<3000	Negative
A	28	Male	No	No	No	Yes	No	Yes	No	NA	NA	NA	NA	NA	NA	NA	Yes	No	No	3000-6000	Negative
A	36	Male	No	No	No	Yes	No	Yes	No	No	No	No	No	No	No	No	No	Yes	No	<3000	Negative
A	37	Female	No	No	No	No	No	Yes	No	Yes	No	No	No	No	No	No	Yes	No	No	<3000	Negative
C	30	Female	No	Yes	No	Yes	No	Yes	No	Yes	No	No	No	No	No	No	No	No	Yes	3000-6000	Negative
A	31	Female	Yes	Yes	No	No	No	Yes	No	Yes	No	No	No	No	No	No	No	No	Yes	<3000	Negative
A	52	Female	No	No	No	Yes	No	No	No	Yes	No	No	No	No	No	No	No	No	No	<3000	Negative
A	53	Male	No	No	No	No	Yes	Yes	No	Yes	No	No	No	No	No	No	No	No	No	<3000	Negative
A	43	Female	No	No	No	No	No	Yes	No	Yes	No	No	No	No	No	No	No	No	No	<3000	Negative
A	34	Male	Yes	No	No	Yes	No	Yes	No	No	Yes	No	No	No	No	No	No	No	No	<3000	Negative
A	23	Male	Yes	No	No	No	No	Yes	No	No	Yes	No	No	No	No	No	No	Yes	No	<3000	Negative
C	38	Male	No	No	No	No	No	Yes	No	No	No	No	No	No	No	No	No	No	No	<3000	Negative
C	37	Male	No	No	No	No	No	Yes	No	No	No	No	No	No	No	No	No	No	Yes	<3000	Negative
A	26	Female	No	Yes	No	No	No	Yes	No	Yes	No	No	No	No	No	No	Yes	No	Yes	>9000	Negative
C	19	Female	No	No	No	No	No	Yes	No	No	No	No	No	No	No	No	Yes	No	No	<3000	Negative
B	24	Female	No	Yes	No	No	No	Yes	No	No	No	No	No	No	No	No	No	Yes	Yes	<3000	Negative
C	34	Female	No	No	No	No	Yes	Yes	No	No	No	No	No	No	No	No	No	No	Yes	<3000	Negative
C	22	Female	No	Yes	No	No	No	Yes	No	Yes	No	No	No	No	No	No	No	No	No	<3000	Negative
C	22	Female	No	Yes	No	No	Yes	Yes	No	No	No	No	No	No	No	No	No	No	No	<3000	Negative
A	19	Female	No	Yes	No	No	No	Yes	No	Yes	No	No	No	No	No	No	No	No	No	<3000	Positive
C	26	Female	No	Yes	No	No	No	Yes	No	Yes	No	No	No	No	No	No	Yes	No	Yes	6001-9000	Negative
A	23	Male	No	No	No	No	No	Yes	No	Yes	No	No	No	No	No	No	Yes	No	Yes	3000-6000	Negative
B	21	Female	No	Yes	Yes	No	No	Yes	No	Yes	No	No	No	No	No	No	Yes	Yes	Yes	<3000	Negative
B	27	Male	No	No	No	No	No	Yes	No	NA	NA	NA	NA	NA	NA	NA	No	No	No	<3000	Negative
A	32	Male	No	Yes	No	Yes	No	Yes	No	No	Yes	No	No	No	No	No	Yes	No	Yes	6001-9000	Negative
C	35	Male	No	No	No	No	No	Yes	No	Yes	No	No	No	No	No	No	Yes	No	Yes	<3000	Negative
A	19	Female	No	No	No	No	No	Yes	No	No	Yes	No	No	No	No	No	No	Yes	No	<3000	Negative
B	19	Female	No	No	No	No	No	No	No	No	No	No	Yes	No	No	No	No	No	Yes	3000-6000	Negative
A	40	Female	No	No	No	No	No	Yes	No	No	No	No	No	No	No	Yes	No	No	No	<3000	Negative
A	33	Female	No	Yes	No	No	No	Yes	No	Yes	No	No	No	No	No	No	No	No	No	3000-6000	Negative
C	20	Female	No	Yes	No	No	No	Abstain	No	No	Yes	No	No	No	No	No	No	No	No	<3000	Negative
NA	29	Male	No	NA	NA	No	No	NA	NA	NA	NA	NA	NA	NA	NA	NA	No	No	No	NA	Negative
C	20	Female	No	Yes	No	No	No	Yes	No	No	No	No	No	No	No	No	No	No	No	<3000	Negative
C	19	Female	No	Yes	No	Yes	No	Yes	No	No	No	No	Yes	No	No	No	No	No	No	<3000	Positive
A	18	Male	No	No	Yes	No	No	Yes	No	No	Yes	No	No	No	No	No	No	No	No	<3000	Negative
NA	41	Female	No	NA	NA	No	No	NA	NA	NA	NA	NA	NA	NA	NA	NA	No	No	No	NA	Negative
A	21	Female	No	Yes	No	No	Yes	Yes	Yes	Yes	No	No	No	No	No	No	Yes	No	Yes	<3000	Negative
NA	21	Male	No	NA	NA	Yes	No	NA	NA	NA	NA	NA	NA	NA	NA	NA	No	No	No	NA	Negative
A	37	Female	No	No	No	No	No	Yes	No	Yes	No	No	No	No	No	No	No	Yes	No	<3000	Negative
A	43	Male	No	No	No	No	No	Yes	No	No	No	No	No	No	No	No	No	Yes	No	<3000	Negative
A	32	Female	No	No	No	No	No	Yes	No	Yes	No	No	No	No	No	No	No	No	No	<3000	Negative
A	36	Male	No	Yes	No	No	No	Yes	No	No	No	No	No	No	No	No	No	Yes	No	<3000	Positive
C	37	Female	No	No	No	No	No	NA	Abstain	No	No	No	No	No	Yes	No	No	No	No	6001-9000	Negative
C	42	Male	No	No	No	No	No	NA	No	No	No	No	No	No	No	No	No	No	No	<3000	Negative
C	23	Male	No	No	No	No	No	Yes	No	No	No	No	No	Yes	No	No	Yes	No	No	<3000	Negative
C	24	Female	No	Yes	No	No	No	Yes	No	Yes	No	No	No	No	No	No	No	Yes	Yes	<3000	Negative
A	27	Female	No	No	No	Yes	No	Yes	No	No	No	No	No	Yes	No	No	No	No	No	<3000	Negative
C	27	Female	No	Yes	No	Yes	No	Yes	No	Yes	No	No	No	No	No	No	No	No	No	3000-6000	Negative
C	22	Female	No	Yes	No	No	No	Yes	No	No	No	No	No	No	No	No	No	No	Yes	3000-6000	Negative
A	36	Female	No	Yes	No	No	No	Yes	No	NA	NA	NA	NA	NA	NA	NA	No	No	Yes	<3000	Positive
A	23	Female	No	No	No	No	No	Yes	No	Yes	No	No	No	No	No	No	No	No	No	<3000	Negative
C	35	Female	No	No	No	No	No	Yes	No	Yes	No	No	No	No	No	No	No	No	Yes	<3000	Negative
A	34	Female	Yes	Yes	No	No	No	Yes	No	Yes	No	No	No	No	No	No	No	No	No	<3000	Negative
C	25	Male	No	Yes	No	No	No	Yes	No	No	No	No	No	No	No	Yes	No	No	Yes	<3000	Negative
C	56	Female	No	Yes	No	No	Yes	Yes	No	No	No	No	No	No	No	No	No	No	No	<3000	Negative
C	26	Male	No	Yes	No	No	No	Yes	No	No	No	No	No	No	No	No	Yes	No	No	<3000	Negative
A	26	Male	No	No	No	No	No	Yes	No	Yes	No	No	No	No	No	No	No	No	No	<3000	Negative
A	20	Male	No	No	No	No	No	Yes	No	No	Yes	No	No	No	No	No	No	No	No	3000-6000	Negative
C	23	Female	No	No	No	No	No	Abstain	No	No	No	No	No	No	No	No	No	No	No	<3000	Negative
A	25	Male	No	No	No	No	No	Yes	No	Yes	No	No	No	No	No	No	Yes	No	No	<3000	Negative
A	23	Male	No	No	No	No	Yes	Yes	No	Yes	No	No	No	No	No	No	No	No	No	<3000	Negative
A	37	Male	No	Yes	No	No	No	Yes	No	Yes	No	No	No	No	No	No	No	No	Yes	<3000	Negative
A	36	Female	No	No	No	No	No	Yes	No	Yes	No	No	No	No	No	No	No	No	No	<3000	Negative
C	33	Male	No	Yes	No	Yes	No	Yes	No	No	No	No	No	Yes	No	No	No	No	Yes	3000-6000	Negative
C	21	Male	No	Yes	No	Yes	No	Yes	No	No	No	No	No	No	No	No	No	No	No	<3000	Negative
A	31	Female	No	Yes	No	No	No	Abstain	No	Yes	No	No	No	No	No	No	No	No	No	3000-6000	Negative
C	30	Female	No	No	No	No	No	Abstain	No	No	No	No	No	No	Yes	No	Yes	No	No	>9000	Negative
C	24	Male	No	Yes	No	No	No	Yes	No	Yes	No	No	No	No	No	No	Yes	No	No	<3000	Negative
A	21	Male	No	No	Abstain	No	No	Abstain	No	No	No	No	No	No	No	Yes	No	No	No	<3000	Negative
C	36	Female	No	Yes	No	No	No	No	No	No	No	No	No	No	No	No	No	No	Yes	<3000	Negative
A	21	Female	No	No	No	No	No	Yes	No	No	No	No	No	No	No	No	No	No	No	<3000	Negative
A	26	Male	No	Yes	No	No	No	Yes	No	Yes	No	No	No	No	No	No	Yes	No	No	<3000	Negative
A	19	Male	No	No	Abstain	No	No	No	No	Yes	No	No	No	No	No	No	No	No	No	<3000	Negative
A	33	Male	No	No	No	No	No	Yes	No	No	No	No	No	No	No	No	No	No	No	<3000	Negative
NA	24	Female	No	NA	NA	No	No	NA	NA	NA	NA	NA	NA	NA	NA	NA	Yes	No	No	NA	Negative
A	25	Male	NA	No	Yes	No	No	Yes	No	No	No	No	No	No	No	No	No	No	Yes	6001-9000	Negative
A	49	Female	No	No	Yes	No	Yes	Yes	No	Yes	No	No	No	No	No	No	No	No	Yes	<3000	Negative
C	62	Female	No	No	No	Yes	No	Yes	No	Yes	No	No	No	No	No	No	Yes	No	Yes	>9000	Negative
A	26	Female	No	No	No	No	No	Yes	No	Yes	No	No	No	No	No	No	Yes	No	No	<3000	Negative
A	32	Female	No	Yes	No	No	Yes	Yes	No	Yes	No	No	No	No	No	No	No	No	No	<3000	Negative
C	37	Male	No	No	No	No	Yes	Yes	No	No	No	No	No	No	No	Yes	No	No	No	<3000	Negative
A	20	Female	No	Yes	Abstain	No	No	Abstain	No	No	No	No	No	No	No	Yes	No	No	No	<3000	Negative
NA	19	Female	No	NA	NA	No	No	NA	NA	NA	NA	NA	NA	NA	NA	NA	No	No	No	NA	Negative
A	32	Female	No	Yes	No	No	No	Yes	No	Yes	No	No	No	No	No	No	No	No	No	<3000	Negative
NA	27	Female	No	NA	NA	No	No	NA	NA	NA	NA	NA	NA	NA	NA	NA	No	No	No	NA	Positive
A	23	Female	No	No	No	No	No	Yes	No	No	Yes	Yes	No	No	No	No	Yes	No	No	<3000	Negative
A	27	Male	Yes	Yes	No	No	No	Yes	No	Yes	No	No	No	No	No	No	Yes	No	Yes	<3000	Negative
A	18	Male	No	No	No	No	No	Yes	No	Yes	No	No	No	No	No	No	Yes	No	No	>9000	Negative
A	26	Female	Yes	Yes	No	No	No	Yes	No	Yes	Yes	No	No	No	No	No	Yes	No	No	<3000	Negative
A	21	Male	No	Yes	No	No	No	Yes	No	Yes	No	No	No	No	No	No	No	No	No	<3000	Negative
C	20	Male	No	No	No	No	No	No	No	NA	NA	NA	NA	NA	NA	NA	No	No	No	>9000	Negative
A	35	Male	Yes	Yes	No	No	No	Yes	No	No	No	No	No	No	No	No	No	No	No	3000-6000	Negative
C	19	Male	No	No	Yes	No	No	Yes	Yes	Yes	No	No	No	No	No	No	No	No	Yes	<3000	Negative
A	38	Male	Yes	No	No	Yes	No	Yes	No	Yes	No	No	No	No	No	No	Yes	Yes	No	<3000	Negative
A	27	Male	Yes	No	No	No	No	Yes	No	Yes	No	No	No	No	No	No	Yes	No	No	<3000	Negative
A	25	Female	Yes	Yes	No	No	No	No	No	Yes	No	No	No	No	No	No	No	No	Yes	<3000	Negative
NA	18	Female	Yes	NA	NA	No	No	NA	NA	NA	NA	NA	NA	NA	NA	NA	No	Yes	No	NA	Negative
A	18	Female	Yes	Yes	No	No	No	Yes	No	Yes	No	No	No	No	No	No	No	No	No	<3000	Negative
A	20	Female	Yes	Yes	No	No	No	Yes	Yes	No	Yes	No	No	No	No	No	No	No	No	<3000	Negative
A	41	Male	Yes	No	No	No	No	Yes	No	Yes	No	No	No	No	No	No	No	No	Yes	<3000	Negative
A	20	Female	Yes	Yes	Yes	Yes	No	Yes	Yes	No	No	No	No	No	No	No	No	Yes	Yes	<3000	Negative
A	27	Female	Yes	Yes	No	No	No	Yes	Yes	Yes	No	No	No	No	No	No	No	No	No	<3000	Negative
A	33	Female	Yes	No	No	No	No	No	No	Yes	No	No	No	No	No	No	No	No	No	<3000	Negative
A	38	Male	Yes	No	No	No	No	Yes	No	Yes	No	No	No	No	No	No	No	No	Yes	<3000	Negative
A	37	Male	Yes	No	No	No	No	Yes	No	Yes	No	No	No	No	No	No	No	No	Yes	<3000	Negative
A	34	Male	Yes	Yes	No	No	No	Yes	No	Yes	No	No	No	No	No	No	No	No	Yes	<3000	Negative
NA	31	Female	Yes	NA	NA	No	No	NA	NA	NA	NA	NA	NA	NA	NA	NA	No	Yes	No	NA	Negative
A	25	Female	Yes	No	No	No	No	Yes	No	Yes	No	No	No	No	No	No	No	No	No	<3000	Negative
A	35	Female	Yes	No	No	Yes	No	Yes	No	Yes	No	No	No	No	No	No	No	No	Yes	<3000	Negative
NA	23	Female	Yes	NA	NA	No	No	NA	NA	NA	NA	NA	NA	NA	NA	NA	No	No	No	NA	Positive
C	36	Female	Yes	No	No	No	No	No	No	Yes	No	No	No	No	No	No	No	Yes	No	>9000	Negative
A	53	Female	Yes	Yes	No	No	Yes	Yes	No	Yes	No	No	No	No	No	No	No	Yes	No	<3000	Negative
C	27	Female	Yes	No	No	No	No	Yes	No	Yes	No	No	No	No	No	No	No	No	No	>9000	Negative
A	29	Male	NA	No	No	No	No	Yes	No	Yes	No	No	No	No	No	No	No	No	No	<3000	Negative
A	34	Female	Yes	No	No	No	Yes	Yes	No	Yes	No	No	No	No	No	No	No	No	No	<3000	Negative
A	23	Female	Yes	Yes	No	No	No	Yes	No	Yes	No	No	No	No	No	No	Yes	No	No	<3000	Negative
NA	30	Male	Yes	NA	NA	No	No	NA	NA	NA	NA	NA	NA	NA	NA	NA	No	No	No	NA	Negative
A	58	Female	Yes	No	No	No	No	Abstain	No	No	No	No	No	No	No	No	No	No	No	<3000	Negative
A	32	Female	Yes	No	Yes	No	No	Yes	No	No	No	No	Yes	No	No	No	No	No	Yes	<3000	Negative
NA	18	Female	Yes	NA	NA	No	No	NA	NA	NA	NA	NA	NA	NA	NA	NA	No	Yes	No	NA	Negative
A	20	Female	Yes	Yes	No	No	No	Yes	No	Yes	No	No	No	No	No	No	No	No	No	<3000	Negative
NA	27	Female	Yes	NA	NA	No	No	NA	NA	NA	NA	NA	NA	NA	NA	NA	No	No	No	NA	Negative
A	28	Female	Yes	No	No	No	No	Yes	No	No	No	No	No	No	No	No	No	Yes	No	<3000	Negative
A	20	Female	Yes	Yes	Yes	No	No	Yes	No	Yes	No	No	No	No	No	No	No	No	No	<3000	Negative
A	19	Female	Yes	Yes	No	No	No	Yes	No	Yes	No	No	No	No	No	No	No	Yes	Yes	<3000	Negative
A	28	Female	Yes	No	No	No	No	Yes	No	No	No	No	No	No	No	No	No	No	No	<3000	Negative
A	20	Female	Yes	Yes	No	No	No	Yes	No	Yes	No	No	No	No	No	No	No	No	No	<3000	Negative
A	36	Female	Yes	No	No	No	No	Yes	No	Yes	No	No	No	No	No	No	No	Yes	No	<3000	Negative
A	33	Male	Yes	No	No	No	No	Yes	No	Yes	No	No	No	No	No	No	No	No	No	<3000	Negative
A	48	Male	Yes	No	No	No	Yes	Yes	No	Yes	No	No	No	No	No	No	No	No	Yes	6001-9000	Negative
A	33	Female	Yes	Yes	Yes	No	No	Yes	No	Yes	No	No	No	No	No	No	No	No	No	<3000	Negative
A	40	Male	Yes	Yes	Yes	No	No	Yes	No	Yes	No	No	No	No	No	No	No	No	Yes	3000-6000	Negative
A	21	Female	Yes	No	No	No	No	Yes	No	No	No	No	No	No	No	No	No	Yes	Yes	<3000	Negative
NA	23	Female	Yes	NA	NA	No	No	NA	NA	NA	NA	NA	NA	NA	NA	NA	No	Yes	No	NA	Negative
A	22	Female	Yes	No	No	No	No	Yes	No	Yes	No	No	No	No	No	No	No	No	No	<3000	Negative
A	22	Female	Yes	Yes	No	No	No	Yes	No	Yes	No	No	No	No	No	No	Yes	Yes	No	<3000	Negative
A	21	Male	Yes	No	No	No	No	Yes	No	Yes	No	No	No	No	No	No	No	No	Yes	3000-6000	Negative
NA	23	Male	Yes	NA	NA	No	No	NA	NA	NA	NA	NA	NA	NA	NA	NA	No	No	No	NA	Negative
A	24	Female	Yes	Yes	No	No	No	Yes	No	Yes	No	No	No	No	No	No	No	No	No	<3000	Negative
NA	24	Male	Yes	NA	NA	No	No	NA	NA	NA	NA	NA	NA	NA	NA	NA	Yes	No	No	NA	Negative
NA	21	Male	Yes	NA	NA	No	No	NA	NA	NA	NA	NA	NA	NA	NA	NA	Yes	No	No	NA	Negative
A	38	Female	Yes	No	No	No	No	Yes	No	Yes	No	No	No	No	No	No	No	No	No	<3000	Negative
A	30	Male	Yes	No	Yes	No	No	Yes	No	No	No	No	No	Yes	No	No	No	Yes	Yes	3000-6000	Negative
A	27	Female	Yes	Yes	No	No	No	Yes	Yes	Yes	No	No	No	No	No	No	No	No	Yes	6001-9000	Negative
A	22	Female	Yes	Yes	No	No	No	No	No	Yes	No	No	No	No	No	No	Yes	No	Yes	3000-6000	Negative
A	28	Male	Yes	Yes	No	No	No	Yes	No	Yes	No	No	No	No	No	No	Yes	No	No	<3000	Negative
NA	18	Female	Yes	NA	NA	No	No	NA	NA	NA	NA	NA	NA	NA	NA	NA	Yes	No	No	NA	Negative
A	33	Female	Yes	Yes	Yes	No	No	Yes	No	Yes	No	No	No	No	No	No	No	No	Yes	<3000	Negative
A	19	Male	Yes	Yes	No	No	No	Yes	No	No	No	No	No	No	No	No	No	No	No	3000-6000	Negative
A	22	Male	Yes	No	No	No	No	Yes	No	No	Yes	No	No	Yes	No	No	No	No	Yes	3000-6000	Negative
A	25	Female	Yes	Yes	No	No	No	Yes	No	Yes	No	No	No	No	No	No	No	No	No	<3000	Negative
A	26	Female	Yes	Yes	No	No	No	Yes	No	Yes	No	No	No	No	No	No	No	No	Yes	<3000	Negative
A	24	Female	Yes	Yes	No	No	No	No	No	No	No	No	No	No	No	No	Yes	No	No	<3000	Negative
NA	21	Female	Yes	NA	NA	No	No	NA	NA	NA	NA	NA	NA	NA	NA	NA	No	No	No	NA	Negative
A	33	Female	Yes	No	Abstain	No	No	No	No	Yes	No	No	No	No	No	No	Yes	No	No	<3000	Negative
A	37	Female	Yes	Yes	No	Yes	No	Yes	No	Yes	No	No	No	No	No	No	No	No	Yes	3000-6000	Negative
C	27	Male	Yes	Yes	No	Yes	No	Yes	Yes	Yes	No	No	No	No	No	No	No	No	No	3000-6000	Negative
A	47	Female	Yes	Yes	No	No	No	No	No	Yes	No	No	No	No	No	No	No	Yes	No	<3000	Negative
A	32	Female	Yes	Yes	No	No	No	Yes	No	Yes	No	No	No	No	No	No	No	No	Yes	6001-9000	Negative
A	63	Female	Yes	No	Yes	No	Yes	No	No	No	No	No	No	No	No	No	Yes	No	Yes	<3000	Negative
C	21	Male	No	Yes	No	No	No	Yes	No	Yes	No	No	No	No	No	No	No	No	No	<3000	Negative
C	28	Female	Yes	Yes	Yes	No	No	Yes	No	No	No	No	No	No	No	No	Yes	No	No	>9000	Positive
A	28	Male	Yes	No	No	No	No	Yes	No	No	Yes	No	No	No	No	No	No	No	No	<3000	Negative
A	33	Female	Yes	No	Abstain	No	No	Yes	Abstain	Yes	Yes	No	No	No	No	No	No	No	No	<3000	Negative
A	43	Female	Yes	No	No	No	Yes	Yes	No	Yes	No	No	No	No	No	No	Yes	Yes	Yes	6001-9000	Negative
A	38	Female	Yes	No	No	No	Yes	Yes	No	Yes	Yes	No	No	No	No	No	No	Yes	No	<3000	Positive
A	28	Female	Yes	Yes	No	No	No	Yes	No	No	No	No	No	No	No	No	No	No	No	<3000	Negative
A	34	Female	Yes	No	No	No	No	Yes	No	Yes	No	No	No	No	No	No	No	No	No	<3000	Negative
A	47	Female	Yes	No	No	No	No	Yes	No	No	No	No	No	No	No	No	No	No	No	<3000	Negative
A	29	Male	Yes	Yes	No	Yes	No	Yes	No	Yes	No	No	No	No	No	No	No	Yes	Yes	3000-6000	Negative
A	18	Male	Yes	No	No	No	No	Yes	No	No	Yes	No	No	Yes	No	No	No	No	No	<3000	Negative
A	27	Female	Yes	No	No	No	No	Yes	No	Yes	No	No	No	No	No	No	No	No	No	<3000	Negative
A	33	Female	Yes	Yes	No	No	No	Yes	No	Yes	No	No	No	No	No	No	No	No	Yes	<3000	Negative
A	28	Male	Yes	No	No	No	No	Yes	No	Yes	No	No	No	No	No	No	No	Yes	No	>9000	Negative
A	46	Female	Yes	No	No	No	No	Yes	No	Yes	No	No	Yes	No	No	No	No	No	Yes	<3000	Negative
A	19	Male	Yes	No	No	Yes	No	Yes	No	Yes	No	No	Yes	No	No	No	No	Yes	No	<3000	Negative
A	25	Female	Yes	Yes	No	No	No	Yes	No	Yes	No	No	No	No	No	No	Yes	No	Yes	>9000	Negative
A	30	Male	No	No	No	No	No	Yes	No	Yes	No	No	No	No	No	No	No	No	No	3000-6000	Negative
NA	24	Female	Yes	NA	NA	No	No	NA	NA	NA	NA	NA	NA	NA	NA	NA	Yes	No	No	NA	Negative
A	23	Female	Yes	No	No	No	No	Yes	No	Yes	No	No	No	No	No	No	No	Yes	Yes	<3000	Negative
A	29	Male	Yes	Yes	No	No	No	Yes	No	Yes	No	No	No	No	No	No	Yes	No	Yes	6001-9000	Negative
A	29	Male	Yes	No	No	Yes	No	Yes	No	Yes	No	No	No	No	No	No	No	Yes	Yes	<3000	Negative
A	26	Female	No	No	No	No	No	Yes	No	Yes	No	No	No	No	No	No	No	No	Yes	6001-9000	Negative
A	28	Female	Yes	Yes	No	No	No	Yes	No	No	No	No	No	No	No	No	No	No	No	3000-6000	Negative
A	20	Male	Yes	No	No	No	No	No	No	No	No	No	No	No	Yes	No	No	No	No	<3000	Negative
C	23	Female	Yes	Yes	Yes	Yes	No	Yes	No	No	No	No	No	No	No	No	No	No	Yes	<3000	Negative
A	29	Female	Yes	No	No	No	No	Yes	No	No	No	No	No	No	No	No	Yes	Yes	No	<3000	Negative
A	25	Female	Yes	Yes	No	No	No	Yes	No	Yes	No	No	No	No	No	No	No	No	No	<3000	Negative
A	19	Male	Yes	Yes	No	Yes	No	Yes	No	Yes	No	No	No	No	No	No	Yes	Yes	No	<3000	Negative
A	22	Female	Yes	No	No	No	No	Yes	Yes	Yes	No	No	No	No	No	No	Yes	No	No	<3000	Negative
A	27	Female	Yes	Yes	No	No	No	Yes	No	Yes	No	No	No	No	No	No	Yes	No	Yes	<3000	Negative
A	31	Male	No	Yes	No	No	No	Yes	No	No	No	No	No	No	No	No	Yes	No	Yes	6001-9000	Negative
A	36	Female	Yes	Yes	No	No	No	Yes	No	Yes	No	No	No	No	No	No	Yes	No	No	<3000	Negative
A	41	Male	Yes	No	Yes	Yes	No	Yes	No	Yes	No	No	No	No	No	No	Yes	Yes	Yes	3000-6000	Negative
C	37	Female	Yes	Yes	Yes	No	Yes	Yes	Yes	Yes	No	No	No	No	No	No	No	Yes	Yes	<3000	Negative
A	20	Female	Yes	Yes	No	No	No	Yes	No	Yes	No	No	No	No	No	No	No	No	No	>9000	Negative
A	23	Male	Yes	No	No	No	No	Yes	No	Yes	No	No	No	Yes	No	No	No	No	No	<3000	Negative
A	19	Female	No	Yes	No	No	No	No	No	No	No	No	No	No	No	No	Yes	No	No	<3000	Negative
A	19	Female	Yes	Yes	No	No	No	Yes	No	Yes	No	No	No	No	No	No	Yes	No	No	6001-9000	Negative
C	23	Male	No	No	No	No	No	Yes	No	Yes	No	No	No	No	No	No	No	No	No	6001-9000	Negative
A	32	Female	Yes	Yes	No	No	No	Yes	No	No	No	No	No	No	No	No	No	No	Yes	>9000	Negative
A	36	Female	Yes	Yes	No	No	No	Yes	No	No	No	No	No	No	No	No	No	No	No	<3000	Negative
A	23	Male	Yes	Yes	No	Yes	No	Yes	No	Yes	No	No	No	Yes	No	No	No	No	Yes	<3000	Negative
A	23	Male	No	No	No	No	No	Yes	No	No	No	No	No	No	Yes	No	Yes	Yes	Yes	3000-6000	Negative
A	20	Female	Yes	Yes	No	No	No	Yes	No	Yes	No	No	No	No	No	No	No	No	Yes	<3000	Negative
A	41	Male	Yes	Yes	No	No	No	Yes	No	No	No	No	No	No	No	No	No	Yes	No	<3000	Negative
C	29	Female	No	Yes	No	Yes	No	Yes	No	Yes	No	No	No	No	No	No	Yes	Yes	Yes	<3000	Negative
C	58	Male	Yes	No	No	Yes	No	Yes	No	Yes	No	No	No	No	No	No	No	No	No	<3000	Negative
C	32	Female	Yes	Yes	No	No	No	Yes	No	Yes	No	No	No	No	No	No	No	No	No	<3000	Negative
A	28	Male	Yes	No	No	No	No	Yes	No	Yes	No	No	No	No	No	No	No	No	Yes	<3000	Negative
A	20	Female	Yes	Yes	No	No	Yes	No	No	Yes	No	No	No	No	No	No	No	No	No	<3000	Negative
A	20	Female	Yes	No	No	No	No	Yes	No	Yes	No	No	No	No	No	No	Yes	Yes	Yes	<3000	Negative
A	19	Female	Yes	Yes	Yes	No	No	Yes	No	No	No	No	No	No	No	No	Yes	No	No	<3000	Negative
A	21	Male	Yes	No	No	No	No	Yes	Yes	Yes	No	No	No	No	No	No	No	No	No	<3000	Negative
A	24	Female	Yes	No	No	No	No	Yes	No	Yes	No	No	No	No	No	No	Yes	Yes	Yes	3000-6000	Negative
A	18	Female	Yes	No	No	No	No	Yes	No	No	No	No	No	No	No	No	No	No	No	<3000	Negative
A	21	Female	Yes	Yes	No	No	No	Abstain	No	No	Yes	No	No	No	No	No	No	Yes	No	<3000	Negative
A	18	Female	Yes	No	No	No	No	Yes	No	No	Yes	No	No	No	No	Yes	No	No	No	<3000	Negative
A	30	Male	Yes	Yes	No	Yes	No	Yes	No	Yes	No	No	No	No	No	No	No	No	Yes	<3000	Negative
A	32	Male	No	No	Yes	No	No	Yes	No	Yes	No	No	No	No	No	No	Yes	No	Yes	6001-9000	Positive
C	32	Male	Yes	No	Yes	No	No	Yes	No	Yes	No	No	Yes	No	No	No	No	Yes	Yes	3000-6000	NA
A	24	Male	Yes	Yes	No	No	No	Yes	No	Yes	No	No	No	No	No	No	No	No	No	<3000	Negative
A	24	Female	Yes	Yes	No	No	No	Yes	No	Yes	No	No	No	No	No	No	No	No	No	<3000	Negative
A	23	Female	No	No	No	No	No	No	No	No	No	No	No	No	No	No	Yes	No	No	<3000	Negative
A	26	Female	Yes	No	Yes	No	No	Yes	No	No	No	No	No	No	No	No	No	No	Yes	3000-6000	Negative
C	25	Male	Yes	Yes	Yes	No	No	Yes	No	No	No	No	No	Yes	No	No	Yes	No	No	<3000	Negative
A	21	Female	Yes	No	No	No	No	Yes	No	No	No	No	No	No	No	Yes	Yes	No	No	<3000	Negative
C	38	Female	Yes	No	No	No	No	Yes	No	Yes	No	No	No	No	No	No	No	No	No	<3000	Negative
NA	22	Male	No	NA	NA	No	Yes	NA	NA	NA	NA	NA	NA	NA	NA	NA	Yes	No	No	NA	Negative
A	24	Female	Yes	No	Abstain	No	No	No	No	Yes	No	No	No	No	No	No	No	No	Yes	3000-6000	Negative
A	50	Male	No	Yes	No	Yes	No	No	No	No	No	No	No	No	No	No	Yes	No	No	<3000	Negative
A	37	Female	Yes	Yes	No	No	No	Yes	No	No	No	Yes	Yes	No	No	No	No	Yes	Yes	6001-9000	Negative
A	22	Female	Yes	Yes	No	No	No	Yes	No	Yes	No	No	No	No	No	No	No	No	Yes	<3000	Negative
A	19	Female	Yes	No	No	No	No	Yes	No	Yes	No	No	No	No	No	No	No	No	No	<3000	Negative
A	23	Female	Yes	No	No	No	No	Abstain	No	Yes	No	No	No	No	No	No	No	Yes	Yes	<3000	Positive
A	24	Female	Yes	Yes	No	No	No	Yes	No	Yes	No	No	No	No	No	No	Yes	Yes	No	<3000	Negative
A	23	Female	Yes	Yes	No	No	No	Yes	No	No	No	No	No	No	No	No	No	Yes	No	<3000	Negative
A	32	Female	Yes	No	No	Yes	No	Yes	No	Yes	No	No	No	No	No	No	No	No	No	<3000	Positive
NA	20	Female	Yes	NA	NA	No	Yes	NA	NA	NA	NA	NA	NA	NA	NA	NA	No	Yes	No	NA	Negative
C	20	Female	Yes	Yes	No	No	No	Yes	No	Yes	No	No	No	No	No	No	No	Yes	Yes	<3000	Negative
A	39	Male	Yes	No	No	No	No	Yes	No	Yes	No	No	No	No	No	No	No	Yes	Yes	3000-6000	Negative
A	25	Female	Yes	Yes	No	No	No	Yes	No	Yes	No	No	No	No	No	No	No	Yes	No	<3000	Positive
A	30	Male	Yes	Yes	No	Yes	No	Yes	No	Yes	No	No	No	No	No	No	No	Yes	Yes	<3000	Negative
B	23	Female	Yes	Yes	No	No	No	Yes	No	Yes	No	No	No	No	No	No	No	Yes	No	<3000	Negative
A	22	Female	Yes	Yes	No	No	No	Yes	No	Yes	No	No	No	No	No	No	No	Yes	No	3000-6000	Negative
A	28	Female	Yes	No	No	No	No	Yes	No	Yes	No	No	No	No	No	No	No	Yes	No	<3000	Negative
A	25	Male	Yes	Yes	No	No	No	Abstain	No	No	No	No	No	No	No	Yes	No	No	Yes	<3000	Negative
A	23	Male	Yes	No	No	No	No	Yes	Yes	Yes	No	No	No	No	No	No	No	No	Yes	<3000	Negative
C	37	Male	Yes	Yes	Yes	No	No	Yes	No	Yes	No	No	No	No	No	No	No	No	Yes	>9000	Negative
A	33	Female	Yes	No	No	No	No	Yes	No	Yes	No	No	No	No	No	No	Yes	No	Yes	>9000	Negative
A	44	Male	Yes	No	No	No	No	Yes	No	No	No	No	No	Yes	No	No	No	No	Yes	<3000	Negative
NA	31	Male	Yes	NA	NA	No	No	NA	NA	NA	NA	NA	NA	NA	NA	NA	No	Yes	No	NA	Negative
A	20	Female	Yes	No	No	No	No	Yes	No	Yes	No	No	No	No	No	No	Yes	Yes	No	<3000	Positive
NA	22	Female	No	NA	NA	No	No	NA	NA	NA	NA	NA	NA	NA	NA	NA	No	No	No	NA	Negative
NA	28	Female	Yes	NA	NA	No	No	NA	NA	NA	NA	NA	NA	NA	NA	NA	No	Yes	No	NA	Positive
A	22	Female	No	No	No	No	No	Yes	No	Yes	No	No	No	No	No	No	No	No	Yes	<3000	Negative
A	23	Female	Yes	No	No	No	No	Yes	No	Yes	No	No	No	No	No	No	No	Yes	No	<3000	Negative
A	44	Male	Yes	No	No	No	No	Yes	Yes	Yes	No	No	No	No	No	No	No	Yes	Yes	>9000	Negative
A	41	Male	No	No	Yes	No	No	Yes	No	No	No	No	No	No	No	No	No	Yes	No	<3000	Positive
C	29	Male	No	Yes	Abstain	No	No	Yes	No	Yes	No	No	No	No	No	No	No	No	Yes	<3000	Negative
C	21	Male	Yes	Yes	No	No	No	Yes	No	Yes	No	No	No	No	No	No	Yes	Yes	Yes	<3000	Negative
A	20	Male	No	No	No	No	No	Yes	No	Yes	No	No	No	No	No	No	Yes	No	No	<3000	Negative
A	27	Female	No	No	No	No	Yes	Yes	No	Yes	No	No	No	No	No	No	No	Yes	Yes	<3000	Negative
C	38	Male	Yes	No	No	No	No	Yes	No	Yes	No	No	No	No	No	No	Yes	No	Yes	<3000	Negative
A	24	Female	No	No	No	No	No	Yes	No	Yes	No	No	No	No	No	No	Yes	No	Yes	<3000	Negative
A	19	Female	No	Yes	No	No	No	Yes	No	Yes	No	No	No	No	No	No	Yes	No	Yes	<3000	Negative
A	35	Female	Yes	Yes	No	No	No	Yes	No	No	No	No	No	No	No	No	Yes	Yes	No	<3000	Negative
A	24	Female	No	No	No	No	No	Yes	No	Yes	No	No	No	No	No	No	Yes	No	No	<3000	Negative
A	23	Female	No	No	No	No	No	Yes	No	No	No	No	No	No	No	No	No	Yes	Yes	<3000	Negative
A	22	Male	Yes	Yes	No	No	No	Yes	No	No	Yes	No	No	No	No	No	Yes	No	No	<3000	Negative
A	23	Male	No	No	No	No	No	Yes	No	No	Yes	No	No	No	No	No	No	Yes	No	<3000	Negative
A	20	Female	No	Yes	No	No	No	Yes	No	No	Yes	No	No	No	No	No	No	Yes	No	<3000	Negative
A	27	Male	No	Yes	Abstain	No	No	Yes	No	Yes	No	No	No	No	No	No	No	No	No	<3000	Negative
C	40	Female	No	No	No	No	No	Yes	No	Yes	No	No	No	No	No	No	Yes	No	No	<3000	Negative
A	25	Male	No	Yes	No	No	No	Yes	No	Yes	No	No	No	No	No	No	No	No	Yes	3000-6000	Negative
C	34	Male	Yes	Yes	No	No	No	Yes	No	Yes	No	No	No	No	No	No	No	No	Yes	<3000	Negative
C	38	Female	No	No	No	No	No	Yes	Yes	Yes	No	No	No	No	No	No	No	Yes	Yes	<3000	Negative
A	20	Female	No	No	No	No	No	Yes	Yes	Yes	No	No	Yes	No	No	No	No	No	No	<3000	Negative
C	23	Male	Yes	No	No	Yes	No	Yes	No	Yes	No	No	No	No	No	No	Yes	No	No	<3000	Negative
A	28	Male	No	No	No	No	No	Yes	No	Yes	No	No	No	No	No	No	No	No	Yes	<3000	Negative
C	19	Female	Yes	Yes	No	No	No	Yes	No	Yes	No	No	No	No	No	No	No	No	No	<3000	Negative
A	27	Male	No	No	Abstain	No	No	No	No	Yes	No	No	No	No	No	No	No	No	No	<3000	Negative
A	19	Male	No	No	No	No	No	Yes	No	Yes	No	No	No	No	No	No	No	Yes	No	<3000	Negative
A	19	Female	No	Yes	No	No	No	No	No	Yes	No	No	No	No	No	No	Yes	No	No	<3000	Negative
C	23	Female	Yes	No	No	No	No	Yes	No	No	No	No	No	No	No	No	No	Yes	No	<3000	Negative
A	35	Female	No	No	No	No	No	Yes	No	No	No	No	No	No	No	No	No	Yes	Yes	3000-6000	Negative
A	36	Female	No	Yes	No	No	No	No	No	Yes	No	No	No	No	No	No	Yes	No	Yes	<3000	Negative
A	26	Male	No	Yes	No	No	No	No	No	No	No	No	No	No	No	No	No	No	No	<3000	Negative
A	34	Female	No	Yes	No	No	Yes	Yes	Yes	Yes	No	No	No	No	No	No	No	Yes	Yes	<3000	Negative
A	45	Female	No	No	No	No	No	Yes	No	Yes	No	No	No	No	No	No	No	Yes	No	<3000	Negative
A	47	Male	Yes	No	No	No	No	Yes	No	Yes	No	No	No	No	No	No	No	Yes	No	<3000	Negative
A	23	Female	No	Yes	No	No	No	Yes	No	No	No	No	No	No	No	No	Yes	No	No	<3000	Negative
A	21	Female	No	No	No	No	No	Yes	No	No	No	No	No	No	No	Yes	No	No	Yes	<3000	Positive
A	34	Female	No	No	No	No	No	No	No	No	No	No	No	No	No	No	Yes	No	Yes	6001-9000	Negative
A	20	Female	No	No	No	No	No	Yes	No	No	No	No	No	No	No	No	No	No	No	3000-6000	Negative
B	25	Female	No	Yes	Yes	No	No	Yes	No	Yes	No	No	No	No	No	No	No	No	Yes	<3000	Negative
A	24	Female	No	Yes	No	No	No	Yes	No	Yes	No	No	No	No	No	No	No	Yes	Yes	<3000	Negative
A	30	Female	No	No	No	No	No	Yes	Yes	Yes	No	No	No	No	No	No	Yes	Yes	Yes	3000-6000	Negative
A	28	Female	No	Yes	No	No	No	Yes	Yes	No	No	No	No	No	Yes	No	No	Yes	Yes	<3000	Negative
A	35	Female	Yes	No	Abstain	No	No	Yes	No	Yes	No	No	No	No	No	No	No	No	No	<3000	Negative
A	24	Female	No	Yes	No	No	Yes	Yes	No	Yes	No	No	No	No	No	No	No	No	Yes	<3000	Negative
A	27	Male	No	No	No	No	No	Yes	No	No	No	No	No	No	No	No	Yes	No	Yes	>9000	Negative
A	21	Female	No	Yes	No	No	No	Yes	No	Yes	No	No	No	No	No	No	No	No	No	<3000	Negative
A	25	Female	No	Yes	Yes	No	No	Yes	No	Yes	No	No	No	No	No	No	No	No	Yes	<3000	Negative
A	23	Male	No	Yes	No	No	No	Yes	No	Yes	No	No	No	No	No	No	No	Yes	Yes	<3000	Negative
C	21	Female	No	Yes	No	No	No	Yes	No	Yes	No	No	No	No	No	No	No	No	No	<3000	Negative
A	34	Female	Yes	Yes	No	No	No	Yes	No	Yes	No	No	No	No	No	No	No	Yes	No	<3000	Negative
A	40	Male	Yes	Yes	No	No	No	Yes	No	Yes	No	No	No	No	No	No	No	Yes	Yes	<3000	Negative
A	36	Male	No	No	No	No	No	Yes	No	Yes	No	No	No	No	No	No	No	Yes	Yes	3000-6000	Negative
A	25	Female	No	No	No	No	No	Yes	No	Yes	No	No	No	No	No	No	No	No	No	<3000	Negative
A	30	Male	No	Yes	No	No	No	Yes	No	No	No	No	No	No	No	No	No	Yes	No	<3000	Negative
A	38	Male	Yes	Yes	No	No	No	Yes	No	Yes	Yes	No	No	No	No	No	No	Yes	Yes	<3000	Negative
A	27	Female	No	Yes	No	No	No	Yes	No	Yes	No	No	No	No	No	No	No	No	No	<3000	Negative
A	28	Female	No	Yes	No	Yes	No	Yes	No	Yes	No	No	No	No	No	No	No	No	No	<3000	Negative
A	26	Female	No	Yes	No	Yes	No	Yes	No	Yes	Yes	No	No	No	No	No	Yes	No	Yes	3000-6000	Negative
A	22	Male	No	No	No	No	No	Yes	No	No	No	No	No	No	No	No	No	Yes	Yes	<3000	NA
C	32	Male	No	Yes	No	No	No	Yes	No	Yes	Yes	No	No	No	No	No	Yes	No	No	3000-6000	Negative
A	23	Female	No	No	No	No	No	Yes	No	Yes	No	No	No	No	No	No	No	Yes	No	<3000	Negative
A	40	Female	No	Yes	No	No	No	Yes	No	Yes	Yes	No	No	No	No	No	No	Yes	No	<3000	Negative
C	25	Male	No	Yes	Yes	No	No	Yes	No	Yes	No	No	No	No	No	No	No	Yes	Yes	<3000	Negative
A	44	Female	Yes	Yes	No	No	No	Yes	No	Yes	Yes	No	No	No	No	No	No	Yes	No	<3000	Negative
C	33	Male	No	Yes	No	No	No	Yes	No	Yes	No	No	No	No	No	No	Yes	No	No	<3000	Positive
A	22	Male	No	Yes	Yes	No	No	Yes	No	Yes	No	No	No	No	No	No	No	No	No	<3000	Negative
A	36	Female	No	Yes	Yes	No	No	No	Yes	Yes	No	No	No	No	No	No	No	Yes	No	<3000	Positive
A	38	Male	Yes	Yes	No	No	No	Yes	No	Yes	No	No	No	No	No	No	No	Yes	Yes	<3000	Negative
A	29	Male	No	No	No	No	No	Yes	No	Yes	Yes	No	No	No	No	No	No	No	No	<3000	Negative
B	24	Female	No	No	No	No	No	Yes	No	Yes	Yes	No	No	No	No	No	No	Yes	Yes	<3000	Negative
A	26	Male	No	No	No	No	No	Yes	No	Yes	No	No	No	No	No	No	No	Yes	No	<3000	Negative
A	32	Male	No	Yes	Yes	No	No	Yes	No	Yes	No	No	No	No	No	No	No	No	Yes	<3000	Positive
A	22	Female	No	No	No	No	No	No	No	Yes	No	No	No	No	No	No	No	No	No	<3000	Negative
A	26	Male	No	No	No	No	No	Yes	No	No	No	No	No	No	No	No	No	No	No	<3000	Positive
A	34	Male	No	No	No	No	No	Yes	No	No	Yes	No	No	No	No	No	No	Yes	Yes	<3000	Positive
A	22	Male	No	Yes	No	No	No	Yes	No	Yes	No	No	No	No	No	No	No	No	Yes	<3000	Negative
A	20	Female	No	Yes	Yes	No	No	Yes	No	Yes	Yes	No	No	No	No	No	No	No	No	<3000	Negative
A	27	Male	No	Yes	No	No	No	Yes	No	No	Yes	No	No	No	No	No	No	Yes	Yes	3000-6000	Negative
A	22	Female	No	Yes	No	No	No	Yes	No	Yes	No	No	No	No	No	No	No	No	Yes	<3000	Negative
A	22	Female	Yes	Yes	No	No	No	Yes	Yes	Yes	No	No	No	No	No	No	No	No	No	<3000	Negative
A	32	Male	Yes	No	No	No	No	Yes	No	NA	NA	NA	NA	NA	NA	NA	No	No	Yes	<3000	Negative
A	31	Female	Yes	Yes	Yes	No	No	Yes	No	Yes	No	No	No	No	No	No	No	No	No	<3000	Negative
A	30	Male	No	Yes	No	No	No	Yes	No	Yes	No	No	No	No	No	No	Yes	No	Yes	>9000	Negative
A	19	Male	No	No	No	No	No	No	No	Yes	No	No	No	No	No	No	No	No	No	<3000	Negative
A	24	Female	No	Yes	No	No	No	Yes	No	No	No	No	Yes	No	No	No	No	No	No	<3000	Negative
A	22	Female	No	Yes	No	No	No	Yes	No	No	No	No	Yes	No	No	No	No	No	No	<3000	Negative
A	24	Female	Yes	Yes	No	No	No	Yes	No	Yes	No	No	No	No	No	No	No	Yes	No	<3000	Negative
A	35	Male	No	No	No	No	No	Yes	No	No	No	No	No	No	No	No	No	No	Yes	<3000	Positive
A	43	Female	No	No	No	No	Yes	Abstain	No	No	No	No	No	No	No	No	No	No	No	<3000	Negative
A	32	Female	No	No	No	No	No	Yes	No	Yes	No	No	No	No	No	No	No	Yes	No	<3000	Positive
A	33	Female	No	No	No	No	No	No	No	No	No	No	No	No	No	No	No	No	No	<3000	Negative
A	22	Female	No	Yes	No	No	No	Yes	No	Yes	No	No	No	No	No	No	Yes	No	Yes	<3000	Negative
A	42	Female	Yes	No	No	No	No	Yes	No	Yes	No	No	No	No	No	No	No	Yes	Yes	3000-6000	Negative
A	31	Female	No	Yes	No	No	No	Yes	No	No	Yes	No	No	No	No	No	No	Yes	Yes	<3000	Negative
A	19	Male	No	Yes	Abstain	No	No	Abstain	Yes	Yes	No	No	No	No	No	No	No	No	No	3000-6000	Negative
A	23	Male	No	Yes	No	No	No	Yes	Yes	Yes	Yes	No	No	No	No	No	No	No	No	<3000	Negative
A	23	Female	No	Yes	Yes	No	No	Yes	No	Yes	No	No	No	No	No	No	Yes	No	No	<3000	Negative
A	26	Female	No	Yes	No	No	No	Yes	No	Yes	No	No	No	No	No	No	No	Yes	No	<3000	Negative
A	37	Female	No	No	No	No	No	Yes	No	Yes	No	No	No	No	No	No	No	No	Yes	6001-9000	NA
C	19	Female	No	Yes	Yes	No	No	Yes	No	Yes	No	No	No	No	No	No	No	Yes	No	<3000	Negative
C	40	Male	No	No	No	Yes	No	Yes	No	Yes	No	No	No	No	No	No	No	Yes	No	<3000	Positive
A	34	Female	No	No	Yes	No	No	Yes	No	No	No	Yes	No	No	No	No	No	No	No	<3000	NA
A	28	Female	No	No	Yes	No	No	Yes	No	Yes	No	No	No	No	No	No	No	Yes	Yes	<3000	Negative
A	30	Female	No	No	No	No	No	Yes	No	Yes	No	No	No	No	No	No	No	No	Yes	<3000	Negative
A	45	Female	No	Yes	No	No	No	Yes	No	Yes	No	No	No	No	No	No	No	No	Yes	<3000	Negative
C	39	Male	No	Yes	No	No	No	Yes	No	Yes	No	No	No	No	No	No	No	Yes	No	<3000	Negative
A	36	Female	No	Yes	No	No	No	Yes	No	Yes	No	No	No	No	No	No	No	No	No	<3000	Negative
C	25	Female	No	No	No	No	No	Yes	No	Yes	No	No	No	No	No	No	Yes	Yes	No	<3000	Negative
A	22	Female	No	Yes	No	No	No	Yes	No	Yes	No	No	No	No	No	No	No	Yes	No	<3000	Negative
A	34	Female	Yes	No	No	No	No	Abstain	No	NA	NA	NA	NA	NA	NA	NA	Yes	No	No	<3000	Negative
A	31	Female	No	Yes	Yes	No	No	Yes	No	Yes	No	No	No	No	No	No	No	No	Yes	<3000	Negative
A	39	Female	No	Yes	No	No	No	No	No	Yes	No	No	No	No	No	No	No	No	No	<3000	Negative
A	41	Female	Yes	No	No	Yes	No	Yes	No	Yes	No	No	No	No	No	No	Yes	No	Yes	>9000	Negative
A	21	Female	No	Yes	No	No	No	Yes	No	Yes	No	No	No	No	Yes	No	No	No	Yes	<3000	Negative
A	33	Male	Yes	No	No	No	No	Yes	No	Yes	No	No	No	No	No	No	No	No	Yes	<3000	Negative
A	20	Male	No	No	No	No	No	Yes	No	Yes	No	No	No	No	No	No	No	No	No	<3000	Negative
C	20	Male	No	Yes	No	No	No	No	No	Yes	No	No	Yes	No	No	No	No	No	No	<3000	Negative
C	23	Male	No	Yes	No	No	No	Yes	No	Yes	No	No	No	No	No	No	No	No	Yes	3000-6000	Negative
A	31	Female	No	No	No	No	No	No	No	Yes	No	No	No	No	No	No	No	No	Yes	<3000	Negative
A	60	Male	Yes	Yes	No	No	No	Yes	No	Yes	No	No	No	No	No	No	No	No	No	3000-6000	Negative
A	19	Male	No	Yes	No	No	No	Yes	No	Yes	No	No	No	No	No	No	No	No	No	<3000	Negative
A	33	Female	No	Yes	No	No	Yes	Yes	No	Yes	No	No	No	No	No	No	No	No	Yes	<3000	Negative
A	28	Female	No	Yes	Abstain	Yes	No	Yes	No	Yes	No	No	No	No	No	No	No	Yes	Yes	<3000	Negative
A	21	Female	No	Yes	Yes	No	No	Yes	Yes	Yes	No	No	No	No	No	No	No	No	Yes	<3000	Negative
A	29	Female	No	Yes	No	No	No	Yes	No	Yes	No	No	No	No	No	No	No	Yes	Yes	6001-9000	Negative
C	29	Female	No	Yes	No	No	No	Yes	Abstain	Yes	No	No	No	No	No	No	No	No	No	<3000	Negative
A	19	Male	No	Yes	No	No	No	Yes	No	Yes	Yes	No	No	Yes	No	No	No	No	Yes	3000-6000	Negative
A	37	Male	No	No	Abstain	No	No	Abstain	Abstain	Yes	No	No	No	No	No	No	No	No	No	<3000	Negative
A	27	Male	No	No	No	No	No	No	No	No	Yes	No	No	No	No	No	No	No	Yes	3000-6000	Negative
A	42	Female	No	No	No	No	No	Yes	No	Yes	No	No	No	No	No	No	No	Yes	No	<3000	Negative
A	27	Male	No	Yes	No	No	No	Yes	No	Yes	No	No	No	No	No	No	No	No	Yes	<3000	Negative
C	24	Female	No	Yes	No	No	No	No	No	Yes	No	No	No	No	No	No	No	No	No	<3000	Negative
A	31	Male	No	No	No	No	No	Yes	No	Yes	No	No	No	No	No	No	No	No	Yes	3000-6000	Negative
NA	30	Female	No	NA	NA	No	No	NA	NA	NA	NA	NA	NA	NA	NA	NA	No	No	No	NA	Negative
C	40	Female	Yes	No	No	No	No	No	No	Yes	No	No	No	No	No	No	No	Yes	No	<3000	Negative
A	27	Female	No	Yes	No	No	No	Yes	No	No	No	No	No	No	No	No	No	Yes	No	<3000	Negative
A	22	Male	No	No	No	No	Yes	Yes	No	Yes	No	No	No	No	No	No	No	No	No	6001-9000	Negative
A	38	Male	No	Yes	No	No	No	Yes	No	Yes	No	No	No	No	No	No	Yes	No	No	<3000	Negative
A	33	Male	Yes	No	No	No	No	Yes	No	Yes	No	No	No	No	No	No	No	Yes	Yes	<3000	Negative
A	20	Male	No	Yes	No	No	No	No	No	Yes	No	No	No	No	No	No	No	No	No	<3000	Negative
A	32	Male	Yes	Yes	No	No	Yes	Yes	No	No	No	No	No	No	No	No	No	Yes	Yes	<3000	Negative
A	29	Female	No	Yes	Yes	No	Yes	Yes	No	Yes	No	No	No	No	No	No	Yes	No	Yes	3000-6000	Negative
A	20	Male	No	Yes	No	No	No	No	No	No	Yes	No	No	No	No	No	No	No	No	<3000	Negative
A	21	Male	No	No	No	No	No	Yes	No	Yes	No	No	No	No	No	No	No	No	No	<3000	Negative
A	20	Male	No	No	No	No	No	Yes	No	Yes	Yes	No	No	No	No	No	No	No	No	<3000	Negative
A	19	Male	No	No	No	No	No	Abstain	No	Yes	No	No	No	No	No	No	No	No	No	<3000	Negative
A	19	Male	No	No	No	No	No	Yes	No	Yes	No	No	No	No	No	No	No	No	No	6001-9000	Negative
A	22	Male	No	Yes	No	No	Yes	Abstain	No	Yes	No	No	No	No	No	No	No	No	No	<3000	Negative
A	27	Female	No	Yes	No	No	No	Yes	No	Yes	No	No	No	No	No	No	No	No	No	<3000	Negative
A	22	Male	No	Yes	No	No	No	Yes	No	Yes	Yes	No	No	No	No	No	Yes	No	No	<3000	Negative
A	20	Male	No	No	No	No	No	Yes	No	Yes	No	No	No	No	No	No	No	No	No	<3000	Negative
A	19	Male	No	No	No	No	No	No	No	No	Yes	No	No	No	No	No	No	Yes	No	<3000	Negative
A	20	Male	No	No	No	No	No	Yes	No	Yes	No	No	No	No	No	No	No	Yes	Yes	<3000	Negative
A	19	Male	Yes	No	No	No	No	Yes	No	No	No	No	No	No	No	No	No	Yes	Yes	3000-6000	Negative
A	21	Male	No	No	No	No	No	Yes	No	Yes	No	No	No	Yes	No	No	No	No	Yes	<3000	Negative
A	20	Male	Yes	Yes	No	No	No	Abstain	No	Yes	No	No	No	No	No	No	No	Yes	No	<3000	Negative
A	21	Female	No	Yes	No	No	No	No	No	No	No	No	No	No	No	No	No	No	No	<3000	Negative
A	26	Male	No	No	No	No	No	Abstain	Abstain	No	No	No	No	No	No	No	No	No	Yes	<3000	Negative
A	32	Male	No	Yes	No	No	No	Yes	No	No	No	No	No	No	No	No	No	Yes	No	<3000	Negative
A	25	Male	No	Yes	No	No	Yes	Yes	No	Yes	No	No	No	No	No	No	Yes	Yes	No	<3000	Negative
A	18	Male	No	No	Yes	No	No	Abstain	No	No	No	No	No	No	No	No	No	No	Yes	<3000	Negative
A	43	Male	No	Yes	No	No	No	Yes	No	No	No	No	No	No	No	Yes	No	No	No	<3000	Negative
A	23	Male	No	Yes	Abstain	No	No	Yes	Yes	No	No	Yes	No	No	No	No	No	No	Yes	3000-6000	Negative
C	37	Female	No	No	No	No	No	Yes	No	No	No	No	No	No	No	Yes	No	No	Yes	<3000	Negative
A	18	Male	No	Yes	No	No	No	Abstain	No	No	No	No	No	Yes	No	No	No	No	No	6001-9000	Negative
A	20	Male	No	No	No	No	No	Yes	No	No	No	No	No	No	No	Yes	No	No	No	<3000	Negative
A	30	Male	No	Yes	No	No	No	Yes	Yes	No	No	No	No	No	Yes	Yes	No	No	Yes	3000-6000	Negative
A	19	Male	No	No	No	No	No	No	No	No	No	No	No	Yes	No	No	No	No	No	>9000	Negative
NA	32	Female	No	NA	NA	No	No	NA	NA	NA	NA	NA	NA	NA	NA	NA	No	No	No	NA	Negative
C	22	Male	No	No	No	No	No	Yes	No	Yes	No	No	No	No	No	No	No	No	No	<3000	Negative
A	18	Male	No	No	No	No	No	Abstain	No	Yes	No	No	No	No	No	No	No	No	No	<3000	Negative
A	21	Male	No	No	No	No	No	Yes	No	No	No	No	No	No	Yes	No	Yes	No	No	<3000	Negative
A	20	Male	No	No	No	No	No	Yes	No	No	No	No	No	No	No	No	Yes	No	Yes	3000-6000	Negative
A	21	Male	No	Yes	No	No	No	Yes	No	No	No	No	No	No	No	No	No	No	No	<3000	Negative
B	36	Male	No	No	Yes	No	No	Yes	No	No	No	No	No	No	No	No	No	No	No	<3000	Negative
A	18	Male	No	No	Yes	No	No	Yes	No	No	Yes	No	No	No	No	No	Yes	No	No	<3000	Negative
A	18	Male	No	No	No	No	No	Yes	No	No	No	No	No	Yes	No	No	No	No	No	<3000	Negative
A	21	Male	No	No	No	No	No	Yes	No	No	No	No	No	Yes	No	No	No	No	Yes	3000-6000	Negative
NA	27	Male	No	NA	NA	No	No	NA	NA	NA	NA	NA	NA	NA	NA	NA	No	No	No	NA	Negative
A	19	Male	No	No	No	No	No	Yes	No	Yes	No	No	No	No	No	No	Yes	No	No	<3000	Negative
A	20	Male	No	No	No	No	Yes	No	No	Yes	No	No	No	No	No	No	No	No	No	<3000	Negative
A	19	Male	No	No	Yes	No	No	Yes	No	No	No	No	No	No	No	No	No	No	No	<3000	Negative
A	19	Male	No	No	No	No	No	Yes	No	No	No	No	No	No	No	No	No	No	No	<3000	Negative
A	18	Male	No	No	No	No	No	Yes	No	No	No	No	No	No	No	Yes	No	No	No	<3000	Negative
A	20	Male	No	No	No	No	No	Yes	No	No	No	No	No	No	No	No	No	No	No	<3000	Positive
A	50	Male	No	No	No	No	Yes	Yes	No	Yes	No	No	No	No	No	No	No	No	Yes	3000-6000	Negative
A	19	Male	No	No	No	No	No	Yes	No	No	No	No	No	No	No	No	No	No	No	<3000	NA
A	20	Male	No	No	No	No	No	Yes	No	No	Yes	No	No	No	No	No	No	No	No	<3000	NA
A	19	Male	No	Yes	No	No	No	Abstain	No	No	No	No	No	No	No	Yes	Yes	No	No	<3000	NA
C	34	Male	No	No	No	No	No	Yes	Yes	No	No	No	Yes	No	No	No	No	No	No	<3000	Negative
NA	28	Male	No	NA	NA	No	No	NA	NA	NA	NA	NA	NA	NA	NA	NA	No	Yes	No	NA	Negative
C	58	Male	NA	Yes	No	No	No	Yes	No	No	No	No	No	No	No	No	No	No	Yes	3000-6000	Negative
C	30	Female	NA	No	No	No	No	Yes	No	Yes	No	No	No	No	No	No	No	Yes	Yes	<3000	Negative
C	35	Female	NA	No	No	No	No	Yes	No	Yes	No	No	No	No	No	No	Yes	Yes	No	<3000	Negative
C	33	Female	NA	No	Yes	No	No	Yes	No	No	No	No	Yes	No	No	No	No	No	No	<3000	Positive
C	27	Female	Yes	No	No	No	No	Yes	No	Yes	No	No	No	No	No	No	Yes	No	No	<3000	Negative
C	23	Male	Yes	No	Yes	No	No	Yes	No	Yes	No	No	No	No	No	No	No	No	No	<3000	Negative
A	42	Female	Yes	No	No	No	No	No	No	No	No	No	No	No	No	No	No	Yes	No	<3000	Negative
B	20	Male	Yes	Yes	No	No	No	Yes	No	Yes	No	No	No	No	No	No	No	No	Yes	<3000	NA
C	24	Female	Yes	No	No	No	No	Yes	No	No	No	No	No	No	No	No	No	Yes	Yes	<3000	Negative
A	22	Female	Yes	No	No	No	No	Yes	No	No	No	No	No	No	No	No	No	No	No	<3000	Positive
B	30	Female	Yes	Yes	No	No	No	Yes	No	No	No	No	No	No	No	No	No	Yes	No	<3000	Negative
C	37	Male	Yes	Yes	Yes	No	No	Yes	Yes	No	Yes	No	No	No	No	No	No	No	Yes	<3000	Negative
C	22	Male	Yes	No	No	No	No	Yes	No	No	Yes	No	No	No	No	No	Yes	Yes	No	<3000	Negative
C	37	Male	Yes	No	No	Yes	No	Yes	No	NA	NA	NA	NA	NA	NA	NA	No	Yes	No	<3000	Negative
C	21	Male	Yes	No	Abstain	No	Yes	Yes	No	No	No	No	No	No	Yes	No	No	No	Yes	>9000	Negative
C	34	Male	Yes	Yes	Yes	No	No	Yes	Yes	No	No	No	Yes	No	No	No	No	No	Yes	<3000	Negative
C	28	Male	No	Yes	No	No	No	Yes	No	Yes	No	No	No	No	No	No	Yes	No	No	>9000	Negative
C	32	Male	Yes	No	Abstain	No	No	Abstain	Abstain	No	No	No	No	Yes	No	No	No	Yes	Yes	<3000	Negative
C	19	Female	NA	No	No	No	No	Yes	No	No	No	No	No	No	No	No	No	No	No	>9000	Negative
C	18	Female	No	No	No	No	No	Yes	No	Yes	No	No	No	No	No	No	No	No	No	<3000	Negative
C	26	Male	Yes	No	No	No	No	Yes	No	No	No	Yes	No	No	Yes	No	Yes	Yes	No	<3000	Negative
C	26	Female	Yes	Yes	No	No	No	Yes	No	No	No	No	No	No	No	No	No	No	No	<3000	Negative
C	76	Male	Yes	No	No	No	Yes	NA	No	No	No	No	No	No	No	No	No	No	No	<3000	Negative
C	30	Male	Yes	Yes	Yes	No	No	Yes	No	Yes	No	No	No	No	No	No	No	Yes	Yes	<3000	Negative
C	26	Female	Yes	Yes	No	No	No	Yes	No	Yes	No	No	No	No	No	No	No	No	No	<3000	Negative
C	27	Male	No	Yes	No	No	No	Yes	No	No	Yes	No	No	No	No	No	No	No	Yes	6001-9000	Negative
NA	46	Female	No	NA	NA	No	Yes	NA	NA	NA	NA	NA	NA	NA	NA	NA	No	No	No	NA	Negative
C	58	Female	No	No	No	No	No	No	No	No	No	No	No	No	No	No	No	Yes	Yes	<3000	Positive
C	36	Male	No	Yes	Abstain	Yes	No	Yes	Abstain	No	No	No	No	Yes	No	No	No	Yes	No	<3000	Negative
C	27	Female	No	Yes	No	No	No	No	No	Yes	No	No	No	No	No	No	No	No	Yes	<3000	Negative
C	30	Female	Yes	No	No	No	No	Yes	No	No	Yes	No	No	No	No	No	Yes	Yes	No	<3000	Negative
C	33	Female	Yes	Yes	No	No	No	Yes	No	Yes	No	No	No	No	No	No	No	Yes	Yes	<3000	Negative
C	34	Male	No	Yes	No	No	No	Yes	No	Yes	No	No	No	No	No	No	Yes	No	Yes	>9000	Negative
C	37	Female	No	No	No	No	No	Yes	No	No	No	No	No	No	No	No	No	No	Yes	<3000	Negative
C	43	Male	No	No	No	No	No	No	No	No	No	No	No	Yes	No	No	No	Yes	Yes	<3000	Positive
C	31	Female	Yes	No	No	No	No	Yes	No	No	No	No	No	No	No	No	No	Yes	No	<3000	Negative
NA	37	Female	Yes	NA	NA	No	No	NA	NA	NA	NA	NA	NA	NA	NA	NA	No	No	No	NA	Negative
C	28	Female	No	Yes	Yes	Yes	No	Abstain	No	No	No	No	Yes	No	No	No	Yes	No	Yes	>9000	Negative
A	23	Female	Yes	No	No	No	No	Yes	No	No	No	No	No	No	No	Yes	No	Yes	Yes	<3000	Negative
C	21	Female	No	Yes	No	No	No	Yes	No	Yes	No	No	No	No	No	No	No	No	No	<3000	Negative
C	33	Male	Yes	No	No	No	No	Yes	No	Yes	No	No	No	No	No	No	No	Yes	No	<3000	Negative
C	29	Female	Yes	Yes	Yes	Yes	No	Yes	No	Yes	No	No	No	No	No	No	No	No	No	<3000	Negative
C	29	Female	No	Yes	No	Yes	No	Yes	No	Yes	No	No	No	No	No	No	Yes	No	No	<3000	Negative
C	36	Female	Yes	No	No	No	No	Yes	No	Yes	No	No	No	No	No	No	Yes	No	No	>9000	Negative
C	27	Female	No	Yes	No	Yes	No	Yes	No	No	Yes	No	No	No	No	No	No	No	No	>9000	Negative
B	32	Female	Yes	No	No	No	No	Yes	No	Yes	No	No	No	No	No	No	No	No	Yes	<3000	Negative
C	28	Female	Yes	Yes	No	No	No	NA	No	No	No	No	No	No	No	No	No	Yes	Yes	<3000	Negative
C	44	Female	Yes	No	No	No	No	Yes	No	No	No	No	No	No	Yes	No	No	Yes	No	<3000	Negative
C	32	Female	No	No	No	No	No	Abstain	No	No	No	No	No	No	No	No	No	Yes	Yes	<3000	Negative
C	26	Female	Yes	Yes	No	No	No	Yes	No	No	No	No	No	No	No	No	No	No	No	<3000	Negative
C	23	Female	Yes	No	No	No	No	NA	No	Yes	No	No	No	No	No	No	No	No	Yes	<3000	Negative
C	25	Female	Yes	No	No	No	No	Yes	No	Yes	No	No	No	No	No	No	No	Yes	No	<3000	Negative
C	22	Female	Yes	Yes	No	No	No	Yes	No	Yes	No	No	No	No	No	No	No	No	No	3000-6000	NA
C	20	Male	No	No	No	No	No	Yes	No	No	No	No	No	No	No	No	Yes	No	No	<3000	Negative
C	21	Male	Yes	No	No	No	No	No	Yes	Yes	No	No	No	No	No	No	No	No	Yes	<3000	Negative
C	28	Female	No	No	No	No	No	Yes	No	Yes	No	No	No	No	No	No	No	Yes	Yes	<3000	Negative
C	24	Female	No	No	No	No	No	Yes	No	Yes	No	No	No	No	No	No	No	Yes	Yes	3000-6000	Negative
C	33	Male	No	No	No	No	No	Yes	No	Yes	No	No	No	No	No	No	No	Yes	Yes	>9000	Negative
C	25	Female	Yes	Yes	No	No	No	Yes	No	Yes	No	No	No	No	No	No	No	No	No	<3000	Negative
C	40	Female	Yes	No	No	No	No	No	No	Yes	No	No	No	No	No	No	Yes	No	Yes	>9000	Negative
C	24	Male	Yes	No	No	No	No	Yes	No	No	Yes	No	No	No	No	No	No	Yes	Yes	3000-6000	Negative
C	23	Female	Yes	Yes	No	No	No	Yes	No	Yes	No	No	No	No	No	No	No	No	Yes	6001-9000	Negative
C	24	Female	Yes	No	No	No	No	Yes	No	No	No	No	No	No	No	No	No	No	Yes	<3000	Negative
C	22	Male	Yes	Yes	Yes	No	No	Yes	Yes	No	Yes	No	No	No	No	No	No	No	No	<3000	Negative
C	23	Female	No	Yes	No	No	No	Yes	No	Yes	No	No	No	No	No	No	No	Yes	No	6001-9000	Negative
C	34	Female	Yes	No	No	No	No	Yes	No	Yes	No	No	No	No	No	No	No	Yes	No	<3000	Negative
B	21	Male	Yes	Yes	No	No	No	Yes	No	Yes	No	No	No	No	No	No	No	Yes	Yes	<3000	Negative
C	22	Female	Yes	No	No	No	No	Yes	No	No	Yes	No	No	No	No	No	No	Yes	Yes	<3000	Positive
C	21	Male	Yes	Yes	Abstain	No	No	NA	No	Yes	No	No	No	No	No	No	Yes	Yes	No	<3000	Negative
C	30	Female	Yes	No	No	No	No	Yes	No	NA	NA	NA	NA	NA	NA	NA	No	Yes	No	<3000	Positive
C	23	Male	Yes	Yes	No	No	No	Yes	No	Yes	No	No	No	No	No	No	No	No	No	<3000	Negative
C	29	Female	Yes	No	No	No	No	Yes	No	Yes	No	No	No	No	No	No	No	Yes	Yes	<3000	Negative
C	35	Male	Yes	Yes	Yes	No	No	NA	No	Yes	No	No	No	No	No	No	Yes	No	Yes	<3000	Negative
C	25	Male	Yes	No	No	No	No	Yes	No	Yes	No	Yes	No	No	No	No	Yes	No	Yes	6001-9000	Negative
C	31	Female	Yes	No	No	No	No	Abstain	Abstain	Yes	Yes	No	No	No	No	No	No	Yes	No	3000-6000	Negative
C	22	Female	NA	Yes	No	No	No	Yes	No	Yes	No	No	No	No	No	No	No	No	No	6001-9000	Negative
C	24	Male	Yes	No	No	No	No	Yes	No	No	Yes	No	No	Yes	No	No	No	Yes	Yes	<3000	Negative
C	21	Female	Yes	Yes	No	No	No	Yes	No	Yes	No	No	No	No	No	No	No	No	No	<3000	Negative
C	33	Female	Yes	Yes	No	No	No	Yes	No	No	No	No	No	No	No	Yes	No	Yes	No	<3000	Negative
C	26	Female	Yes	Yes	No	No	No	Yes	No	No	No	No	No	No	No	No	Yes	No	No	<3000	Negative
C	35	Male	Yes	No	No	No	No	Yes	No	No	Yes	No	No	No	No	No	Yes	No	No	<3000	Negative
C	33	Female	Yes	Yes	No	No	No	Abstain	No	Yes	No	No	No	No	No	No	Yes	No	Yes	>9000	Negative
C	27	Male	NA	No	No	No	No	Yes	No	Yes	No	No	No	No	No	No	Yes	No	No	<3000	Negative
C	21	Female	NA	No	No	No	No	Yes	No	No	No	No	No	No	No	No	Yes	No	No	<3000	Negative
C	28	Female	NA	Yes	Abstain	No	No	Yes	Yes	No	Yes	No	No	No	No	No	Yes	No	Yes	>9000	Negative
C	27	Male	NA	No	No	No	No	Yes	No	No	No	Yes	No	No	No	Yes	No	No	Yes	<3000	Negative
NA	23	Female	NA	NA	NA	No	No	NA	NA	NA	NA	NA	NA	NA	NA	NA	No	Yes	No	NA	Negative
NA	32	Female	NA	NA	NA	No	No	NA	NA	NA	NA	NA	NA	NA	NA	NA	Yes	Yes	No	NA	Negative
C	31	Male	NA	No	Yes	No	No	Yes	No	No	No	No	No	No	No	No	No	No	No	<3000	Positive
C	31	Female	NA	No	No	No	No	Yes	No	Yes	No	No	No	No	No	No	No	Yes	No	<3000	Negative
C	32	Female	Yes	No	No	No	Yes	Yes	No	Yes	No	No	No	No	No	No	Yes	Yes	Yes	3000-6000	Negative
C	29	Male	No	No	No	No	No	Yes	No	No	No	Yes	No	No	Yes	No	Yes	No	No	6001-9000	Negative
C	25	Female	Yes	Yes	No	No	No	Yes	No	Yes	No	No	No	No	No	No	No	Yes	No	<3000	Negative
C	28	Female	Yes	No	Yes	No	No	Yes	No	No	No	No	No	No	No	No	No	Yes	No	<3000	Negative
C	27	Male	No	No	No	No	No	Yes	No	No	Yes	No	No	No	No	No	Yes	No	No	6001-9000	Negative
C	19	Female	No	Yes	No	Yes	No	Yes	Yes	Yes	No	No	No	No	No	No	Yes	Yes	No	<3000	Negative
C	34	Male	No	No	No	No	No	Yes	No	Yes	No	No	No	No	No	No	No	Yes	Yes	3000-6000	Negative
C	29	Male	NA	No	No	No	No	Yes	No	No	No	Yes	No	No	Yes	No	Yes	No	No	>9000	Negative
C	26	Male	NA	Yes	No	No	No	Yes	No	No	No	No	No	No	No	No	No	Yes	No	<3000	Negative
C	31	Female	NA	Yes	No	No	No	Yes	No	Yes	No	No	No	No	No	No	No	No	No	<3000	Negative
C	24	Male	No	Yes	No	No	No	Yes	Yes	Yes	No	No	No	No	No	No	No	No	Yes	<3000	Positive
C	30	Male	NA	Yes	No	No	No	Yes	No	No	No	No	No	No	No	No	No	Yes	No	<3000	Negative
C	21	Female	No	No	No	No	No	Yes	No	No	No	No	No	No	No	No	No	No	No	<3000	Negative
C	38	Male	No	Yes	No	No	No	No	No	No	No	No	No	No	No	No	No	No	Yes	>9000	NA
C	53	Female	NA	No	No	No	No	No	No	Yes	No	No	No	No	No	No	Yes	No	Yes	3000-6000	Negative
C	20	Female	No	Yes	No	No	No	Yes	No	Yes	No	No	No	No	No	No	Yes	No	No	<3000	Negative
C	29	Female	Yes	Yes	Abstain	No	No	No	No	Yes	No	No	No	No	No	No	No	Yes	Yes	<3000	Negative
C	26	Female	No	Yes	No	No	No	Yes	No	Yes	No	No	No	No	No	No	No	Yes	Yes	3000-6000	Negative
C	26	Male	No	Yes	No	No	No	Yes	No	Yes	No	No	No	No	No	No	No	No	Yes	3000-6000	Negative
C	40	Female	No	No	No	No	No	Yes	Abstain	No	No	No	No	No	No	No	No	Yes	Yes	<3000	Negative
C	37	Female	No	Yes	No	No	No	Yes	No	Yes	No	No	No	No	No	No	No	No	Yes	<3000	Negative
C	33	Male	No	Yes	No	No	No	Yes	No	Yes	No	No	No	No	No	No	Yes	Yes	Yes	<3000	Negative
C	20	Male	No	No	Abstain	No	No	Yes	No	Yes	Yes	Yes	No	Yes	No	No	No	Yes	No	<3000	Negative
C	50	Female	NA	Yes	Yes	No	No	No	No	No	No	No	No	No	No	No	Yes	No	Yes	>9000	Negative
C	28	Male	NA	No	Yes	No	No	No	No	No	No	No	No	No	No	No	Yes	Yes	Yes	<3000	Negative
C	32	Female	NA	No	No	No	No	Yes	No	Yes	No	No	No	No	No	No	No	Yes	Yes	6001-9000	Positive
C	26	Male	No	Yes	Abstain	Yes	No	Abstain	Abstain	Yes	No	No	No	No	No	No	No	No	Yes	<3000	Negative
C	20	Male	No	Yes	No	Yes	No	Yes	No	No	No	No	No	No	No	No	No	No	No	<3000	Negative
C	36	Female	NA	Yes	No	No	No	Yes	No	No	No	No	No	No	No	Yes	No	Yes	No	<3000	Negative
C	41	Female	NA	Yes	Yes	No	No	Yes	No	Yes	No	No	No	No	No	No	Yes	No	Yes	>9000	Negative
C	19	Male	NA	No	No	No	No	Yes	No	Yes	No	No	No	No	No	No	No	No	No	<3000	Negative
C	37	Male	NA	No	No	No	No	Yes	No	Yes	No	No	No	No	No	No	No	Yes	No	<3000	Negative
C	29	Female	NA	No	No	No	No	Yes	No	Yes	No	No	No	No	No	No	No	No	Yes	<3000	Negative
C	46	Female	Yes	No	No	No	No	No	No	No	No	No	No	No	No	No	No	No	Yes	3000-6000	Negative
C	39	Male	Yes	No	No	No	No	Yes	No	No	No	No	No	No	No	No	Yes	No	Yes	>9000	Negative
C	50	Female	No	No	No	No	No	No	No	No	No	No	No	No	No	No	No	No	Yes	3000-6000	Negative
C	48	Female	No	No	No	No	No	No	No	No	No	No	No	No	No	No	No	No	Yes	3000-6000	Negative
C	19	Female	NA	No	No	No	No	Yes	No	No	No	No	No	No	No	No	Yes	No	No	<3000	Negative
C	71	Female	NA	No	No	No	No	No	No	No	No	No	No	No	No	No	No	No	No	<3000	Negative
C	26	Female	NA	No	No	No	No	Yes	No	Yes	No	No	No	No	No	No	No	No	No	<3000	Negative
C	26	Female	NA	Yes	No	No	No	Yes	No	Yes	No	No	No	No	No	No	No	Yes	No	<3000	Negative
C	25	Female	No	Yes	No	Yes	No	Yes	No	Yes	No	No	No	No	No	No	No	Yes	No	<3000	Negative
C	25	Female	NA	No	No	No	No	Yes	No	Yes	No	No	No	No	No	No	No	No	No	<3000	Positive
C	33	Female	No	Yes	No	No	No	Yes	No	Yes	No	No	No	No	No	No	No	Yes	Yes	<3000	Negative
C	35	Female	No	No	No	No	No	Yes	No	Yes	No	No	No	No	No	No	No	Yes	No	<3000	Negative
C	67	Male	Yes	No	No	Yes	Yes	Yes	No	Yes	No	No	No	No	No	No	No	Yes	No	<3000	Negative
C	23	Female	No	No	No	No	No	Yes	No	Yes	No	No	No	No	No	No	No	No	No	<3000	Negative
C	43	Male	Yes	Yes	No	Yes	No	Yes	No	Yes	No	No	No	No	No	No	No	No	No	<3000	Negative
C	49	Female	No	Yes	No	No	No	Yes	No	Yes	No	No	No	No	No	No	No	Yes	Yes	<3000	Negative
C	44	Male	Yes	Yes	Yes	No	No	Yes	No	Yes	No	No	No	No	No	No	No	No	Yes	<3000	Negative
C	30	Female	Yes	Yes	No	No	No	Yes	No	Yes	No	No	No	No	No	No	No	No	No	<3000	NA
C	19	Male	No	Yes	No	No	No	Yes	No	No	No	No	No	Yes	No	No	No	No	No	<3000	Negative
C	46	Female	No	No	No	Yes	No	Yes	No	No	No	No	Yes	No	No	No	No	No	No	<3000	Negative
C	22	Male	No	Yes	No	No	No	Yes	No	Yes	No	No	No	No	No	No	No	No	No	<3000	Negative
C	54	Male	Yes	Yes	No	No	No	Yes	Yes	Yes	No	No	No	No	No	No	No	No	Yes	3000-6000	Negative
C	20	Male	No	No	No	No	No	Yes	No	Yes	No	No	No	Yes	No	No	Yes	No	No	<3000	Negative
C	56	Female	Yes	No	No	No	Yes	Yes	No	No	No	No	No	No	No	No	No	No	Yes	<3000	Negative
C	32	Female	No	No	No	No	No	Abstain	No	Yes	No	No	No	No	No	No	No	No	No	<3000	Negative
C	19	Male	No	No	No	No	No	Yes	No	Yes	No	No	No	No	No	No	No	Yes	Yes	3000-6000	Negative
C	29	Male	No	No	Yes	Yes	No	Yes	No	Yes	No	No	No	No	No	No	No	Yes	Yes	<3000	Negative
C	34	Female	No	No	No	No	Yes	Yes	No	Yes	No	No	No	No	No	No	No	Yes	No	<3000	Negative
C	21	Female	No	No	No	No	No	Yes	No	Yes	Yes	No	No	No	No	No	Yes	No	No	<3000	Positive
C	28	Female	Yes	Yes	No	No	No	No	No	Yes	No	No	No	No	No	No	No	No	Yes	<3000	Negative
C	35	Male	Yes	Yes	No	No	No	Yes	No	Yes	No	No	No	No	No	No	Yes	No	Yes	>9000	Negative
C	25	Female	No	No	No	No	No	Yes	No	Yes	No	No	No	No	No	No	No	Yes	No	3000-6000	Positive
C	33	Male	No	No	No	Yes	No	Yes	No	Yes	No	No	No	No	No	No	No	No	No	<3000	Negative
C	19	Male	No	Yes	Yes	No	No	No	No	No	No	No	No	Yes	No	No	No	No	No	<3000	Negative
C	42	Female	No	No	No	No	No	No	No	No	No	No	No	No	No	No	Yes	No	No	<3000	Negative
C	21	Female	No	Yes	No	No	No	Yes	No	Yes	No	No	No	No	No	No	Yes	Yes	No	>9000	Negative
C	26	Female	Yes	Yes	Yes	No	No	Yes	No	No	No	No	No	No	No	No	No	Yes	Yes	<3000	Negative
C	36	Male	No	Yes	No	No	No	Yes	No	No	No	No	No	Yes	No	No	No	No	No	3000-6000	Negative
C	23	Female	No	Yes	No	No	No	Yes	No	Yes	No	No	No	No	No	No	Yes	Yes	No	<3000	Negative
C	22	Female	No	Yes	No	Yes	No	No	No	Yes	No	No	No	No	No	No	No	No	No	<3000	Negative
C	33	Female	No	No	No	No	No	Yes	No	Yes	No	No	No	No	No	No	No	No	No	<3000	Negative
C	29	Female	No	No	No	No	No	Yes	No	Yes	No	No	No	No	No	No	Yes	Yes	Yes	3000-6000	Negative
C	23	Female	No	Yes	No	No	No	Yes	No	Yes	No	No	No	No	No	No	No	No	No	<3000	Negative
C	21	Female	No	Yes	No	No	No	Yes	No	Yes	No	No	No	No	No	No	Yes	Yes	No	<3000	Negative
C	30	Female	No	Yes	No	No	No	Yes	No	No	No	No	Yes	No	No	No	No	No	No	<3000	Negative
C	21	Male	No	Yes	No	No	No	Yes	Yes	No	No	No	Yes	Yes	No	No	No	Yes	No	<3000	Negative
C	48	Female	No	No	No	Yes	No	Yes	No	Yes	No	No	No	No	No	No	No	No	Yes	<3000	Negative
C	44	Male	No	Yes	No	Yes	No	Abstain	No	No	No	No	No	Yes	No	No	No	No	No	<3000	Negative
C	20	Male	No	No	No	No	No	Abstain	No	No	Yes	No	No	Yes	No	No	No	Yes	No	<3000	Negative
C	25	Female	No	No	Yes	No	No	No	No	Yes	No	No	No	No	No	No	No	Yes	No	<3000	Positive
C	27	Female	No	No	No	No	No	No	No	Yes	No	No	No	No	No	No	No	No	Yes	<3000	Negative
C	22	Female	No	No	No	No	No	No	No	Yes	No	No	No	No	No	No	No	Yes	No	<3000	Negative
C	47	Male	No	No	No	No	No	Yes	No	Yes	Yes	No	No	No	No	No	No	Yes	Yes	<3000	Negative
C	22	Male	No	Yes	No	No	No	Yes	No	No	No	No	No	No	No	No	Yes	No	No	>9000	Negative
C	18	Male	No	No	No	Yes	No	Yes	No	Yes	No	No	No	No	No	No	No	No	No	<3000	Negative
C	32	Female	No	No	No	No	Yes	Yes	No	Yes	No	No	No	No	No	No	No	No	No	<3000	Negative
C	23	Male	No	Yes	No	No	No	Yes	No	Yes	Yes	No	No	Yes	No	No	Yes	No	No	<3000	Negative
C	58	Male	No	Yes	No	Yes	Yes	Yes	No	No	No	No	No	No	No	No	No	Yes	No	<3000	Negative
C	31	Female	No	Yes	Yes	No	No	Yes	No	Yes	No	No	No	No	No	No	No	No	No	<3000	Negative
C	46	Female	No	No	No	No	No	No	No	Yes	No	No	No	No	No	No	No	Yes	Yes	<3000	Positive
C	63	Male	No	No	No	No	No	Yes	No	Yes	No	No	No	No	No	No	No	No	No	<3000	NA
C	25	Female	No	Yes	No	No	No	Yes	No	Yes	No	No	No	No	No	No	No	Yes	No	<3000	Negative
C	51	Female	No	Yes	Yes	No	Yes	Yes	Yes	Yes	No	No	No	No	No	No	No	No	No	<3000	Negative
C	24	Male	No	Yes	No	No	No	Yes	No	Yes	No	No	No	No	No	No	No	Yes	No	<3000	Negative
C	50	Male	No	Yes	Yes	Yes	No	Yes	Yes	Yes	No	No	No	No	No	No	No	Yes	No	<3000	Negative
C	26	Male	No	No	No	No	No	Yes	No	Yes	No	No	No	No	No	No	No	No	Yes	<3000	Negative
C	43	Male	No	Yes	No	Yes	No	Yes	No	Yes	No	No	No	No	No	No	No	No	Yes	<3000	Negative
C	23	Female	No	Yes	No	No	No	Yes	No	Yes	No	No	No	No	No	No	No	No	No	<3000	Positive
C	33	Female	No	No	No	No	No	Yes	No	Yes	No	No	Yes	No	No	No	No	Yes	Yes	3000-6000	Negative
C	41	Male	No	Yes	No	No	No	Yes	No	No	Yes	No	No	No	No	No	No	Yes	No	<3000	Negative
C	25	Female	Yes	No	No	No	No	Yes	No	Yes	No	No	No	No	No	No	No	No	Yes	<3000	Negative
C	22	Female	No	Yes	No	No	No	Abstain	No	No	No	No	No	No	No	No	No	Yes	No	<3000	Negative
C	20	Female	No	No	No	No	No	Yes	No	No	No	No	No	No	No	No	Yes	No	No	<3000	Negative
C	24	Female	No	Yes	No	No	No	Abstain	No	Yes	No	No	No	No	No	No	No	Yes	Yes	<3000	Negative
C	19	Male	No	Yes	No	No	No	Yes	No	No	No	No	No	No	No	No	Yes	No	No	<3000	Negative
C	27	Male	No	Yes	Yes	No	No	Yes	Yes	No	Yes	No	No	No	No	No	No	Yes	Yes	<3000	Negative
C	28	Female	No	Yes	No	No	No	Yes	No	Yes	No	No	No	No	No	No	No	No	No	<3000	Negative
C	36	Female	No	Yes	No	No	No	Yes	No	No	No	No	No	No	No	No	No	Yes	Yes	<3000	Negative
C	24	Female	No	No	No	No	No	Yes	No	Yes	No	No	No	No	No	No	No	No	Yes	3000-6000	Negative
C	49	Male	No	No	No	No	No	Yes	No	Yes	No	No	No	No	No	No	No	No	Yes	<3000	Negative
C	50	Female	No	Yes	No	No	Yes	Yes	No	Yes	No	No	No	No	No	No	No	Yes	No	<3000	Negative
C	23	Female	No	Yes	No	No	No	Yes	No	Yes	No	No	No	No	No	No	No	Yes	No	<3000	Positive
C	25	Female	No	Yes	No	No	No	Yes	No	Yes	No	No	No	No	No	No	No	No	Yes	3000-6000	Negative
C	37	Male	No	Yes	Yes	No	No	Yes	No	Yes	No	No	Yes	No	No	No	No	No	No	<3000	Negative
C	28	Female	No	No	No	No	No	Yes	No	Yes	No	No	No	No	No	No	No	No	Yes	<3000	Positive
C	47	Female	No	No	No	No	No	Yes	No	No	No	No	No	No	No	No	No	Yes	Yes	<3000	Negative
C	32	Male	No	Yes	No	No	No	Yes	No	Yes	No	No	No	No	No	No	No	Yes	Yes	<3000	Negative
C	25	Female	No	Yes	No	No	No	Yes	Yes	Yes	No	No	No	No	No	No	No	No	No	<3000	Negative
C	38	Female	No	Yes	No	No	No	Yes	No	Yes	Yes	No	No	No	No	No	No	Yes	No	<3000	Negative
C	18	Male	No	No	No	No	No	Yes	No	Yes	No	No	No	No	No	No	No	No	No	<3000	Negative
C	28	Female	No	Yes	No	No	No	Yes	No	Yes	No	No	No	No	No	No	No	No	No	<3000	Negative
C	31	Male	No	Yes	No	No	No	Yes	Yes	Yes	No	No	No	No	No	No	No	No	Yes	<3000	Negative
NA	42	Female	Yes	NA	NA	No	No	NA	NA	NA	NA	NA	NA	NA	NA	NA	No	Yes	No	NA	Negative
C	41	Male	No	No	No	Yes	No	Yes	Yes	Yes	No	No	No	No	No	No	Yes	No	Yes	3000-6000	Negative
C	36	Female	No	Yes	No	Yes	No	Yes	No	Yes	No	No	No	No	No	No	No	Yes	No	<3000	Negative
C	22	Female	No	Yes	No	No	No	Yes	No	Yes	No	No	No	No	No	No	No	Yes	Yes	3000-6000	Negative
C	37	Male	No	Yes	No	No	No	Yes	No	No	No	No	No	No	No	No	No	Yes	Yes	<3000	Negative
C	36	Female	Yes	No	No	Yes	No	Yes	No	No	No	No	No	No	No	No	No	No	Yes	<3000	Negative
C	37	Female	No	No	Yes	No	No	Yes	Yes	Yes	No	No	No	No	No	No	No	Yes	No	<3000	Positive
C	34	Male	No	No	No	No	No	No	No	Yes	No	No	No	No	No	No	No	Yes	Yes	3000-6000	Positive
C	40	Female	Yes	No	No	No	Yes	Yes	Yes	Yes	No	No	No	No	No	No	No	No	No	<3000	Negative
C	39	Female	Yes	No	No	No	No	Yes	No	Yes	No	No	No	No	No	No	No	No	No	3000-6000	Negative
C	41	Male	Yes	No	No	Yes	No	Yes	No	No	No	No	No	No	No	No	Yes	No	Yes	>9000	Negative
C	43	Female	Yes	Yes	No	No	No	Yes	No	No	No	No	No	No	No	No	No	Yes	No	<3000	Positive
C	30	Male	No	No	No	No	No	Yes	No	No	No	No	No	No	No	No	No	Yes	Yes	3000-6000	Negative
C	32	Female	No	No	No	No	No	Yes	No	Yes	No	No	No	No	No	No	No	Yes	Yes	<3000	Positive
C	28	Male	No	Yes	No	No	No	Yes	No	No	No	No	No	No	No	No	No	No	No	<3000	Negative
C	19	Male	No	Yes	Abstain	No	No	Abstain	No	No	No	No	No	No	No	Yes	No	No	No	<3000	Negative
C	19	Male	No	Yes	Abstain	No	No	No	No	No	No	No	No	Yes	No	Yes	No	Yes	No	<3000	Negative
C	24	Male	No	No	No	No	No	Abstain	No	Yes	No	No	No	No	No	No	No	Yes	Yes	<3000	Negative
C	31	Male	No	Yes	No	No	No	Yes	No	NA	NA	NA	NA	NA	NA	NA	No	Yes	Yes	3000-6000	Negative
C	30	Female	No	No	Yes	Yes	No	Yes	Yes	No	Yes	No	No	No	No	No	No	Yes	Yes	<3000	Negative
C	35	Male	Yes	No	No	Yes	No	Yes	No	No	No	No	Yes	No	No	No	No	No	No	<3000	Negative
C	34	Male	No	Yes	No	No	No	Yes	No	No	No	No	No	No	No	No	No	Yes	Yes	<3000	Negative
C	29	Female	No	Yes	No	Yes	No	Yes	No	Yes	No	No	No	No	No	No	No	Yes	No	<3000	Positive
C	26	Female	No	Yes	No	No	No	Abstain	No	No	No	No	No	No	No	No	No	No	Yes	<3000	Negative
C	26	Female	No	Yes	No	No	No	Yes	No	No	No	No	No	No	No	No	No	No	No	<3000	Positive
C	40	Female	No	No	No	No	No	Yes	No	Yes	No	No	No	No	No	No	No	Yes	No	<3000	Negative
C	26	Female	No	Yes	No	No	No	Yes	No	Yes	No	No	No	No	No	No	Yes	Yes	Yes	<3000	Negative
C	25	Male	No	No	No	No	No	Yes	No	Yes	No	No	No	No	No	Yes	No	No	Yes	<3000	Positive
C	22	Female	No	No	Yes	No	No	Yes	Yes	Yes	No	No	No	No	No	No	No	No	No	<3000	Negative
C	34	Male	No	No	Yes	No	No	Yes	No	Yes	Yes	No	Yes	No	No	Yes	No	Yes	Yes	>9000	Positive
C	34	Male	No	No	No	Yes	No	Yes	No	Yes	No	No	No	Yes	No	No	No	Yes	Yes	6001-9000	Negative
C	21	Female	No	Yes	No	No	No	Yes	No	Yes	Yes	No	No	No	No	No	No	No	No	<3000	Negative
C	36	Male	No	No	No	No	No	No	No	Yes	Yes	No	No	No	No	No	No	No	Yes	3000-6000	Negative
C	30	Female	No	No	No	No	No	Yes	No	Yes	No	No	No	No	No	No	No	No	Yes	<3000	Negative
C	22	Female	No	No	No	No	No	Yes	No	Yes	No	No	No	No	No	No	No	No	No	<3000	Positive
C	20	Male	No	No	No	No	No	Yes	No	No	Yes	No	No	No	No	No	Yes	No	No	<3000	Negative
C	32	Male	No	Yes	No	No	Yes	Yes	No	Yes	No	No	No	No	No	No	No	Yes	No	<3000	Negative
C	29	Female	No	No	No	No	No	Yes	No	Yes	No	No	No	No	No	No	No	Yes	Yes	3000-6000	Positive
C	39	Male	Yes	No	No	No	No	Yes	No	Yes	Yes	No	No	No	No	No	No	No	No	<3000	Positive
C	24	Male	No	No	No	No	No	Yes	No	Yes	No	No	No	No	No	No	No	No	Yes	3000-6000	Negative
C	24	Male	No	No	Yes	No	No	Yes	No	Yes	No	No	No	No	No	No	No	Yes	Yes	<3000	Negative
C	33	Male	No	No	Yes	No	No	Yes	No	NA	NA	NA	NA	NA	NA	NA	No	Yes	Yes	<3000	Positive
C	46	Male	Yes	Yes	No	No	No	Yes	No	Yes	No	No	No	No	No	No	No	Yes	Yes	6001-9000	Negative
C	32	Male	No	No	No	No	No	Yes	No	No	Yes	No	No	No	No	No	No	Yes	Yes	<3000	Positive
C	35	Female	No	Yes	No	No	No	Yes	No	Yes	No	No	No	No	No	No	No	Yes	No	<3000	Negative
C	27	Female	No	Yes	No	No	No	Yes	No	Yes	No	No	No	No	No	No	Yes	No	No	<3000	Negative
C	30	Male	No	Yes	Yes	Yes	No	Yes	No	Yes	Yes	No	No	No	No	No	No	Yes	No	<3000	Negative
C	31	Female	No	No	No	No	No	Yes	No	Yes	No	No	No	No	No	No	No	Yes	No	<3000	Negative
C	50	Male	No	Yes	No	No	Yes	Yes	No	Yes	No	No	No	No	No	No	No	No	Yes	3000-6000	Negative
C	40	Male	No	No	No	No	No	Yes	No	Yes	No	No	No	No	No	No	No	No	Yes	<3000	Negative
C	45	Female	No	No	Abstain	No	Yes	Abstain	Abstain	No	No	No	No	No	No	No	No	No	Yes	<3000	Negative
C	45	Male	No	No	No	No	No	Yes	No	Yes	No	No	No	No	No	No	No	No	No	<3000	Negative
C	23	Male	No	No	No	No	No	Yes	No	Yes	No	No	No	No	No	No	No	Yes	Yes	<3000	Negative
C	21	Female	No	Yes	No	No	No	Yes	No	Yes	No	No	No	No	No	No	No	Yes	No	<3000	Negative
C	44	Female	Yes	Yes	No	No	No	No	No	Yes	No	No	No	No	No	No	No	No	No	<3000	Negative
C	24	Female	No	Yes	No	No	No	Yes	No	Yes	No	No	No	No	No	No	No	Yes	No	<3000	Negative
C	35	Female	No	No	No	No	No	Yes	No	Yes	No	No	No	No	No	No	No	No	No	<3000	Negative
C	41	Female	No	No	No	Yes	No	Yes	No	Yes	No	No	No	No	No	No	No	Yes	No	<3000	Positive
C	24	Female	No	No	No	No	No	Yes	No	Yes	No	No	No	No	No	Yes	No	No	No	<3000	Positive
C	57	Male	Yes	Yes	No	Yes	No	No	No	Yes	No	No	No	No	No	No	No	Yes	No	<3000	Negative
C	34	Female	Yes	No	No	No	Yes	Yes	No	Yes	No	No	No	No	No	Yes	No	Yes	No	<3000	Negative
C	37	Male	No	No	Yes	No	No	No	No	Yes	No	No	No	No	No	No	No	No	Yes	3000-6000	Positive
A	67	Female	Yes	No	No	No	Yes	No	No	No	No	No	No	No	No	No	Yes	No	No	<3000	Negative
NA	41	Male	Yes	NA	NA	No	No	NA	NA	NA	NA	NA	NA	NA	NA	NA	No	Yes	No	NA	Negative
C	23	Female	No	Yes	No	No	No	Yes	No	Yes	No	No	No	No	No	No	Yes	No	Yes	3000-6000	Negative
C	36	Female	Yes	Yes	No	No	No	Yes	No	Yes	No	No	No	No	No	No	No	Yes	No	<3000	Negative
C	48	Male	No	No	No	No	Yes	Yes	No	Yes	No	No	No	Yes	No	No	No	Yes	Yes	<3000	Negative
B	35	Female	No	Yes	Yes	Yes	No	Yes	No	Yes	No	No	No	No	No	No	No	Yes	Yes	<3000	Positive
C	28	Male	No	No	No	No	No	Yes	No	No	No	No	No	Yes	No	No	No	Yes	No	<3000	Negative
C	27	Female	No	No	Yes	No	No	Yes	No	Yes	No	No	No	No	No	No	No	No	No	<3000	Negative
C	41	Male	No	No	No	No	No	Yes	No	No	No	No	No	No	No	No	No	No	Yes	<3000	Positive
C	54	Female	Yes	No	No	No	Yes	Yes	No	Yes	No	No	No	No	No	No	No	No	Yes	3000-6000	Negative
C	20	Female	No	Yes	No	No	No	Abstain	No	Yes	No	No	No	No	No	No	No	No	No	<3000	Positive
C	60	Male	Yes	No	No	No	No	Yes	No	Yes	No	No	No	No	No	No	No	No	No	<3000	Negative
C	34	Female	Yes	Yes	No	No	No	Abstain	No	Yes	No	No	No	Yes	No	No	No	No	No	<3000	NA
B	24	Female	No	Yes	No	No	No	Yes	No	Yes	No	No	No	No	No	No	No	Yes	No	<3000	Positive
C	19	Male	No	Yes	Yes	No	No	No	No	No	No	No	No	No	No	No	Yes	No	No	<3000	Negative
C	31	Female	No	Yes	No	No	No	Yes	No	Yes	No	No	No	No	No	No	No	No	No	<3000	Positive
C	22	Female	No	No	No	No	No	No	No	No	No	No	No	No	No	No	No	No	No	<3000	Positive
C	19	Male	No	No	No	No	No	Yes	No	No	Yes	No	No	No	No	No	No	Yes	Yes	<3000	Negative
C	63	Female	No	No	No	No	No	Yes	No	Yes	No	No	No	No	No	No	Yes	No	No	<3000	Negative
C	38	Female	No	No	No	No	No	Yes	No	No	No	No	No	No	No	No	No	No	No	<3000	Positive
C	23	Male	No	No	No	No	No	Yes	No	Yes	No	No	No	No	No	No	Yes	Yes	No	<3000	Negative
C	26	Female	No	No	No	No	No	Yes	No	Yes	No	No	No	No	No	No	Yes	Yes	Yes	<3000	Negative
C	25	Female	No	Yes	No	No	No	No	No	No	No	No	No	No	No	No	No	Yes	No	<3000	Negative
C	28	Female	No	Yes	No	No	No	Yes	No	Yes	No	No	No	No	No	No	No	No	No	<3000	Negative
C	24	Male	No	Yes	No	No	No	Yes	No	Yes	No	No	No	Yes	No	No	No	No	Yes	<3000	Negative
C	44	Female	No	Yes	No	No	No	Yes	No	Yes	No	No	No	No	No	No	No	Yes	No	<3000	Negative
C	36	Female	No	No	No	No	No	Yes	No	Yes	No	No	No	No	No	No	No	Yes	No	<3000	Positive
C	32	Male	No	No	No	No	No	Yes	No	Yes	No	No	No	No	No	No	No	Yes	Yes	3000-6000	Negative
C	53	Male	No	No	No	No	No	Yes	No	Yes	No	No	No	No	Yes	No	No	No	No	<3000	Negative
C	31	Female	Yes	Yes	No	No	No	Yes	No	Yes	No	No	No	No	No	No	No	Yes	Yes	<3000	Negative
C	26	Female	No	No	No	No	No	Yes	No	No	No	No	No	No	No	No	No	No	Yes	<3000	Negative
C	23	Female	No	Yes	No	No	No	Yes	No	No	No	No	No	No	Yes	No	No	Yes	No	<3000	Negative
C	21	Male	No	No	No	No	No	Yes	No	Yes	No	No	Yes	No	Yes	No	No	No	No	>9000	Positive
C	69	Male	Yes	No	No	No	No	No	No	Yes	No	No	Yes	No	Yes	No	No	Yes	No	<3000	Negative
C	31	Male	Yes	No	No	No	No	Yes	No	No	No	No	No	No	No	No	No	Yes	No	<3000	Positive
C	26	Male	No	No	Yes	No	No	Yes	No	Yes	No	No	No	No	No	No	No	No	Yes	<3000	Negative
C	23	Male	No	Yes	No	No	No	Yes	No	Yes	No	No	No	No	No	No	Yes	Yes	No	<3000	Negative
C	18	Female	No	Yes	No	No	No	Yes	No	Yes	No	No	No	No	No	No	No	No	No	<3000	Negative
C	17	Female	No	No	No	No	No	Yes	No	Yes	No	No	No	No	No	No	No	No	No	<3000	Negative
C	31	Female	No	No	No	No	No	Yes	No	Yes	No	No	No	No	No	No	No	No	No	<3000	Positive
C	30	Female	No	No	No	No	No	Abstain	No	Yes	No	Yes	Yes	No	No	No	No	No	No	<3000	Negative
C	18	Male	No	No	No	No	No	Yes	No	Yes	No	No	No	No	No	No	No	Yes	No	<3000	Negative
C	54	Male	Yes	No	No	No	No	Yes	No	Yes	No	No	No	No	No	No	No	No	No	<3000	Negative
C	20	Female	No	Yes	No	No	No	Yes	No	Yes	No	Yes	Yes	No	No	No	No	Yes	No	<3000	Negative
C	36	Male	No	No	No	No	No	Yes	No	Yes	No	No	No	No	No	No	No	Yes	Yes	<3000	Negative
C	26	Female	No	No	No	No	No	Yes	No	Yes	No	Yes	Yes	No	No	No	No	Yes	Yes	<3000	Positive
C	40	Male	Yes	No	No	No	No	Yes	No	Yes	No	No	No	No	No	No	No	No	Yes	3000-6000	Negative
C	20	Male	No	No	No	No	No	Yes	No	No	No	No	No	No	No	No	Yes	No	No	<3000	Negative
C	24	Female	No	Yes	No	No	No	Yes	Yes	Yes	No	No	No	No	No	No	No	Yes	Yes	<3000	Negative
C	20	Female	No	Yes	No	No	No	No	No	No	Yes	No	No	No	No	No	No	No	No	<3000	Negative
C	20	Male	No	No	No	No	No	Yes	No	No	No	No	No	No	No	No	No	Yes	No	6001-9000	Negative
C	20	Male	No	No	No	No	No	Yes	No	No	No	No	No	No	No	No	No	Yes	Yes	<3000	Negative
C	31	Female	No	No	No	No	No	Yes	No	Yes	No	No	No	No	No	No	No	No	No	<3000	Negative
C	28	Female	No	No	No	No	No	Yes	No	Yes	No	No	No	No	No	No	Yes	No	Yes	3000-6000	Negative
C	18	Male	No	No	No	No	No	Yes	No	Yes	No	No	No	No	No	No	No	No	No	<3000	Negative
C	20	Male	No	No	No	No	No	Yes	No	Yes	No	No	No	No	No	No	No	No	No	>9000	Negative
C	38	Male	No	No	No	No	No	Yes	No	Yes	No	No	No	No	Yes	No	No	No	No	<3000	Negative
C	23	Female	No	Yes	No	No	No	Yes	No	Yes	No	No	No	No	Yes	No	Yes	Yes	No	<3000	Negative
C	31	Female	No	No	No	No	No	No	No	Yes	No	No	No	No	No	No	No	Yes	Yes	<3000	Negative
C	31	Male	No	No	No	No	No	No	No	Yes	No	No	No	No	No	No	No	Yes	No	<3000	Negative
C	21	Male	No	No	No	No	No	Yes	No	Yes	No	No	No	No	No	No	No	No	No	>9000	Negative
C	19	Male	No	No	Yes	No	No	No	No	Yes	Yes	No	No	No	No	No	No	No	No	<3000	Negative
C	25	Female	No	Yes	No	No	No	Abstain	No	Yes	No	No	No	No	No	No	No	No	No	<3000	Negative
C	32	Male	Yes	No	No	No	No	Yes	No	Yes	Yes	No	No	No	No	No	No	No	Yes	3000-6000	Negative
C	26	Female	No	Yes	No	No	No	Yes	Yes	Yes	Yes	No	No	No	No	No	No	Yes	Yes	<3000	Negative
C	26	Female	No	Yes	No	No	No	No	No	Yes	Yes	No	No	No	No	No	No	No	No	<3000	Negative
C	22	Female	No	Yes	No	No	No	Yes	No	Yes	No	No	No	No	No	No	No	Yes	Yes	<3000	Negative
C	32	Female	No	No	No	No	No	Yes	No	No	Yes	No	No	No	No	No	No	No	Yes	<3000	Negative
C	20	Male	No	No	No	No	No	Yes	No	Yes	Yes	No	No	Yes	No	No	Yes	No	No	<3000	Negative
C	33	Female	Yes	Yes	No	No	No	Yes	No	No	Yes	No	No	No	No	No	No	Yes	Yes	<3000	Negative
C	33	Male	No	No	No	No	No	Abstain	No	Yes	Yes	No	No	Yes	No	No	No	Yes	Yes	<3000	Negative
C	19	Male	No	No	No	No	No	Yes	No	No	Yes	No	No	No	No	No	No	No	No	<3000	Negative
C	43	Male	No	No	No	No	No	Yes	No	Yes	No	No	No	No	No	No	No	No	No	<3000	Positive
C	18	Female	No	Yes	No	No	No	Yes	No	Yes	No	No	No	No	No	No	No	No	No	<3000	Negative
C	31	Female	No	No	No	Yes	No	Yes	No	Yes	No	No	No	No	No	No	Yes	Yes	Yes	3000-6000	Negative
C	20	Female	No	No	No	No	No	Yes	No	Yes	Yes	No	No	No	No	No	No	Yes	No	<3000	Negative
C	34	Female	No	No	No	No	No	No	No	No	No	No	No	No	No	No	No	No	Yes	3000-6000	Positive
C	25	Female	Yes	No	No	No	No	Yes	No	Yes	No	No	No	No	No	No	No	No	No	<3000	Negative
B	19	Male	No	No	No	No	No	Yes	No	Yes	No	No	No	No	No	No	No	No	No	<3000	Negative
C	47	Female	No	Yes	No	No	No	No	No	No	No	No	No	No	No	Yes	No	Yes	No	<3000	Negative
C	18	Male	No	No	No	No	No	Yes	No	No	Yes	No	No	No	No	Yes	No	No	No	<3000	Negative
C	44	Female	No	No	No	No	No	Abstain	No	Yes	No	No	No	No	No	No	No	Yes	No	<3000	Negative
C	21	Female	No	Yes	No	No	No	Yes	No	No	Yes	No	No	No	No	Yes	No	Yes	Yes	<3000	Negative
C	21	Male	No	No	No	No	No	Yes	No	Yes	No	No	No	No	No	No	No	No	Yes	6001-9000	Negative
C	24	Female	No	Yes	No	No	No	Yes	No	No	Yes	No	No	Yes	No	Yes	No	No	Yes	6001-9000	Negative
C	20	Male	No	No	No	No	No	Yes	No	Yes	No	No	No	No	No	No	No	No	No	<3000	Negative
C	40	Female	No	No	No	No	No	Yes	No	Yes	No	No	No	No	No	No	No	No	Yes	3000-6000	Negative
C	32	Female	Yes	No	No	No	Yes	Yes	No	Yes	No	No	No	No	No	No	No	Yes	No	<3000	Negative
C	31	Male	No	No	No	No	No	Yes	No	Yes	No	No	No	No	No	No	No	No	Yes	3000-6000	Negative
C	20	Male	No	No	No	No	No	Yes	No	Yes	No	No	No	No	No	No	No	No	No	<3000	Negative
C	27	Male	No	No	Yes	No	No	Yes	Abstain	Yes	No	No	No	No	No	No	No	No	No	<3000	Negative
C	35	Male	No	No	No	No	No	Yes	No	Yes	No	No	No	No	No	No	No	Yes	Yes	<3000	Negative
C	18	Male	No	No	No	No	No	Yes	No	Yes	No	No	No	No	No	No	Yes	No	No	<3000	Negative
C	29	Female	No	No	Yes	No	No	Abstain	Yes	No	Yes	No	No	No	No	No	No	No	Yes	<3000	Negative
C	19	Female	Yes	No	Abstain	No	No	Abstain	Abstain	No	No	No	No	No	Yes	No	No	No	Yes	<3000	Negative
C	28	Female	Yes	No	No	No	No	Yes	No	Yes	Yes	No	No	No	No	No	No	Yes	Yes	<3000	Negative
C	19	Male	No	No	No	No	No	Abstain	No	Yes	Yes	No	No	No	No	No	No	No	No	<3000	Negative
C	19	Male	No	No	No	No	No	Yes	No	Yes	Yes	No	No	No	No	No	No	Yes	No	<3000	Negative
C	36	Male	Yes	No	No	No	No	Yes	No	Yes	No	No	No	No	Yes	No	No	No	Yes	<3000	Negative
C	28	Male	No	No	No	No	No	Yes	No	Yes	No	No	No	No	No	No	No	Yes	Yes	3000-6000	Negative
C	25	Female	No	No	No	No	No	Yes	No	No	No	No	No	No	No	Yes	No	Yes	Yes	3000-6000	Positive
C	34	Male	No	Yes	Abstain	No	No	Abstain	No	No	No	No	Yes	No	No	No	No	No	Yes	6001-9000	Positive
C	33	Female	No	No	No	No	No	Yes	No	Yes	Yes	No	No	No	No	No	No	No	No	<3000	Positive
C	23	Male	No	No	No	Yes	No	No	No	No	No	No	Yes	No	No	No	No	Yes	No	<3000	Negative
C	18	Female	No	Yes	Abstain	No	No	Yes	No	Yes	No	No	No	No	No	No	Yes	No	No	3000-6000	Negative
C	20	Female	No	Yes	No	Yes	No	No	No	Yes	No	No	No	No	No	No	No	Yes	No	<3000	Positive
C	28	Female	No	No	No	No	No	Yes	No	Yes	No	No	No	No	No	No	Yes	No	Yes	>9000	Negative
C	24	Male	Yes	No	Abstain	No	No	Yes	No	NA	NA	NA	NA	NA	NA	NA	No	Yes	No	<3000	Negative
C	23	Female	No	No	No	No	No	Yes	No	Yes	No	No	No	No	No	No	Yes	Yes	No	<3000	Negative
C	42	Male	No	No	No	No	No	Yes	No	Yes	No	No	No	No	No	No	No	Yes	No	<3000	Negative
C	29	Female	No	Yes	No	No	No	Yes	No	No	No	No	No	No	No	No	No	Yes	No	<3000	Negative
A	26	Female	Yes	No	No	Yes	No	Yes	Yes	Yes	No	No	No	No	No	No	No	No	No	3000-6000	Negative
A	33	Female	Yes	No	No	No	No	Yes	No	Yes	Yes	No	No	No	No	No	No	Yes	No	<3000	Positive
C	28	Female	Yes	No	No	Yes	No	Yes	No	Yes	No	No	No	No	No	No	No	Yes	No	<3000	Negative
A	38	Female	Yes	No	No	No	No	Yes	No	Yes	Yes	No	No	Yes	No	No	No	Yes	No	<3000	Negative
A	28	Female	No	Yes	No	No	No	Yes	No	Yes	Yes	No	No	Yes	No	No	No	Yes	No	<3000	Negative
B	31	Male	No	No	No	Yes	No	Yes	No	Yes	Yes	No	No	No	No	No	No	Yes	No	<3000	Positive
B	24	Female	No	Yes	No	No	No	Yes	No	Yes	No	No	No	Yes	No	No	No	No	No	<3000	Negative
B	24	Female	No	No	No	No	No	Yes	No	Yes	Yes	No	No	No	No	No	No	No	No	<3000	Positive
B	26	Male	No	Yes	No	Yes	No	Yes	No	Yes	No	No	No	No	No	No	No	No	No	<3000	Negative
B	36	Female	Yes	No	Abstain	Yes	No	Yes	Abstain	Yes	No	No	No	No	No	No	No	Yes	No	<3000	Negative
B	31	Female	No	Yes	No	No	No	Yes	No	Yes	No	No	No	No	No	No	No	No	Yes	<3000	Negative
B	23	Male	No	No	No	No	No	Yes	No	Yes	No	No	No	No	No	No	No	Yes	No	<3000	Negative
B	31	Male	No	No	No	No	No	Yes	No	Yes	Yes	No	No	No	No	No	No	No	Yes	<3000	Negative
C	25	Male	No	Yes	Yes	No	No	Yes	Yes	No	No	No	Yes	No	No	No	No	No	Yes	<3000	Negative
B	25	Female	Yes	No	Yes	No	No	Yes	No	Yes	Yes	No	No	No	No	No	No	Yes	No	<3000	Positive
B	29	Female	Yes	Yes	No	No	No	Yes	No	Yes	Yes	No	No	No	No	No	No	Yes	No	<3000	Negative
NA	28	Male	No	NA	NA	No	No	NA	NA	NA	NA	NA	NA	NA	NA	NA	No	No	No	NA	Negative
B	31	Female	No	No	No	No	No	Yes	No	No	Yes	No	No	No	No	No	No	Yes	No	<3000	Negative
B	32	Female	Yes	No	No	No	No	Yes	Yes	Yes	Yes	No	No	No	No	No	No	Yes	Yes	<3000	Negative
B	37	Female	No	No	No	No	No	Yes	No	Yes	No	No	No	No	No	No	No	Yes	No	<3000	Negative
NA	36	Male	No	NA	NA	Yes	No	NA	NA	NA	NA	NA	NA	NA	NA	NA	No	Yes	No	NA	Positive
C	38	Female	Yes	Yes	No	No	No	Yes	No	Yes	No	No	No	No	No	No	No	Yes	Yes	<3000	Negative
C	44	Male	Yes	Yes	No	No	No	Yes	No	No	No	No	No	No	No	No	No	Yes	No	<3000	Negative
C	25	Female	Yes	Yes	No	No	No	Yes	No	NA	NA	NA	NA	NA	NA	NA	No	Yes	Yes	<3000	Positive
C	25	Female	Yes	No	No	No	No	No	No	Yes	No	No	No	No	No	No	No	Yes	Yes	<3000	Negative
C	22	Female	No	Yes	No	No	No	Yes	No	Yes	No	No	No	No	No	No	No	Yes	Yes	3000-6000	Negative
C	30	Female	Yes	No	No	No	No	Yes	Yes	Yes	No	No	No	No	No	No	No	Yes	No	<3000	Negative
C	33	Male	No	No	No	No	No	Yes	Yes	Yes	Yes	No	No	No	No	No	No	Yes	Yes	>9000	Negative
C	25	Male	Yes	Yes	No	No	No	Yes	No	Yes	No	No	No	No	No	No	No	No	Yes	3000-6000	Negative
C	22	Female	Yes	Yes	No	No	No	Abstain	No	Yes	Yes	No	No	No	No	No	No	No	No	<3000	Negative
C	31	Male	No	Yes	No	No	No	Yes	No	Yes	Yes	No	No	No	No	No	No	Yes	No	<3000	Negative
C	28	Female	No	Yes	No	Yes	No	Yes	No	No	No	No	No	Yes	No	No	No	Yes	Yes	<3000	Negative
C	52	Female	No	No	No	Yes	No	Yes	No	Yes	No	No	No	No	No	No	No	No	Yes	3000-6000	Negative
C	21	Female	No	No	No	No	No	Abstain	No	Yes	No	No	No	No	No	No	Yes	Yes	No	>9000	Negative
C	29	Female	Yes	Yes	No	No	No	Yes	No	Yes	No	No	No	Yes	No	No	No	No	No	<3000	Negative
C	27	Female	No	No	No	No	No	Yes	No	Yes	No	No	No	No	No	No	No	Yes	Yes	<3000	Negative
C	40	Male	No	No	Yes	No	No	Yes	No	No	Yes	No	No	No	No	No	No	Yes	Yes	3000-6000	Negative
C	26	Female	No	No	No	No	No	Abstain	No	Yes	No	No	No	No	No	No	No	No	No	<3000	Negative
C	20	Female	No	Yes	No	No	No	Yes	No	No	Yes	No	No	No	No	No	No	No	Yes	<3000	Positive
C	25	Female	No	No	No	No	No	Abstain	No	Yes	No	No	No	No	No	No	No	No	Yes	<3000	Positive
C	26	Female	No	Yes	No	No	No	No	No	Yes	No	No	No	No	No	No	No	Yes	Yes	<3000	Negative
C	27	Male	No	No	No	No	No	Yes	No	Yes	Yes	No	No	No	No	No	No	Yes	No	<3000	Negative
C	20	Male	No	No	No	No	No	Yes	No	Yes	No	No	No	No	No	No	No	No	No	<3000	Negative
C	47	Female	No	No	No	No	Yes	Yes	No	Yes	No	No	No	No	No	No	No	No	No	<3000	Negative
C	42	Female	No	Yes	No	No	No	No	No	Yes	No	No	No	No	No	No	No	Yes	Yes	<3000	Negative
C	27	Female	No	Yes	No	No	No	Yes	No	Yes	No	No	No	No	No	No	Yes	No	No	<3000	Negative
C	25	Female	No	Yes	No	No	No	Yes	No	Yes	No	No	No	No	No	No	Yes	No	No	<3000	Negative
C	26	Female	No	No	No	No	No	Yes	No	Yes	No	No	No	No	No	No	Yes	No	Yes	3000-6000	Negative
C	22	Female	Yes	Yes	No	No	No	No	No	Yes	No	No	No	No	No	No	No	Yes	No	<3000	Negative
C	31	Male	No	No	No	Yes	No	Yes	No	Yes	No	No	No	No	No	No	No	Yes	Yes	<3000	Negative
C	27	Female	No	No	No	No	No	Yes	No	Yes	No	No	No	No	No	No	Yes	No	Yes	>9000	Positive
C	35	Female	No	Yes	No	No	No	Yes	No	Yes	No	No	No	No	No	No	No	Yes	Yes	<3000	Negative
C	27	Male	No	No	No	Yes	No	Yes	No	Yes	No	No	No	No	No	No	No	No	No	<3000	Negative
C	34	Female	No	Yes	No	No	No	Yes	No	Yes	No	No	No	No	No	No	No	No	Yes	<3000	Negative
C	21	Male	No	No	No	No	No	Yes	No	Yes	Yes	No	No	Yes	Yes	No	No	Yes	Yes	<3000	Negative
C	38	Male	Yes	No	No	No	No	Yes	No	Yes	Yes	No	No	Yes	Yes	No	No	Yes	No	<3000	Negative
C	31	Female	Yes	No	No	No	No	Yes	Abstain	Yes	No	No	No	No	No	No	No	No	No	<3000	Negative
C	33	Female	No	No	No	No	No	Yes	No	Yes	No	No	No	No	No	No	No	No	Yes	>9000	Negative
C	22	Female	No	No	No	No	No	Yes	No	No	No	No	No	No	No	No	No	Yes	Yes	<3000	Negative
C	46	Male	No	Yes	No	No	No	No	No	Yes	No	No	No	No	No	Yes	No	No	Yes	<3000	Negative
C	27	Female	No	No	Yes	No	No	Yes	No	Yes	No	No	No	No	No	No	No	No	Yes	6001-9000	Negative
C	26	Male	Yes	No	No	No	No	Yes	No	Yes	No	No	No	No	No	No	No	Yes	Yes	<3000	Negative
C	22	Female	Yes	Yes	No	No	No	Yes	No	Yes	No	No	No	No	No	Yes	Yes	Yes	No	<3000	Negative
C	40	Male	No	Yes	No	Yes	No	Yes	No	Yes	No	No	No	No	No	No	No	No	No	<3000	Negative
C	19	Female	No	No	No	No	No	Yes	No	Yes	No	No	No	No	No	No	No	Yes	Yes	>9000	Negative
C	27	Male	Yes	Yes	Yes	No	No	Yes	No	Yes	No	Yes	No	No	No	No	No	No	Yes	<3000	Negative
C	29	Male	No	Yes	No	No	No	Yes	No	Yes	No	No	Yes	No	No	No	No	Yes	Yes	<3000	Negative
C	23	Male	No	No	No	No	No	Yes	No	Yes	Yes	No	Yes	No	No	No	No	No	No	<3000	Negative
C	40	Male	No	Yes	No	No	No	Yes	No	No	No	No	No	No	No	No	No	Yes	No	<3000	Negative
C	29	Female	Yes	No	No	No	No	Yes	No	Yes	No	No	No	No	No	No	No	No	No	<3000	Negative
C	24	Female	No	No	No	No	No	Yes	Yes	Yes	No	No	No	No	No	No	No	No	No	<3000	Negative
C	39	Male	No	Yes	No	No	No	Yes	No	No	Yes	No	No	No	No	No	No	No	No	<3000	Negative
C	38	Female	No	No	No	No	No	Yes	No	Yes	No	No	No	No	No	No	No	No	No	<3000	Negative
C	39	Male	No	No	No	Yes	No	Yes	No	No	No	No	No	No	No	No	No	Yes	No	<3000	Negative
A	28	Male	No	Yes	No	No	No	Yes	No	No	No	No	No	No	No	No	No	Yes	Yes	<3000	Negative
A	18	Male	No	No	No	No	Yes	Yes	No	No	Yes	No	No	No	No	No	No	No	No	<3000	Negative
C	27	Male	No	Yes	Yes	No	No	No	Yes	Yes	No	No	No	No	No	No	No	No	Yes	<3000	Negative
C	39	Female	Yes	Yes	No	No	No	Yes	No	Yes	No	No	No	No	No	No	No	No	No	<3000	Negative
C	24	Female	No	No	No	No	No	Abstain	No	Yes	No	No	No	No	No	No	No	Yes	No	<3000	Negative
C	29	Female	No	Yes	No	No	No	Yes	No	Yes	No	No	No	No	No	No	No	No	Yes	3000-6000	Negative
C	20	Male	No	Yes	No	No	No	No	No	No	Yes	No	No	No	No	No	No	Yes	No	3000-6000	Negative
C	32	Male	No	Yes	No	No	No	Yes	No	Yes	No	No	No	No	No	No	Yes	No	No	<3000	Negative
C	23	Male	No	Yes	No	No	No	Yes	No	Yes	No	No	No	No	No	No	Yes	No	Yes	3000-6000	Negative
C	30	Female	Yes	No	No	No	No	Yes	No	Yes	No	No	No	No	No	No	No	No	Yes	3000-6000	Negative
NA	20	Male	No	NA	NA	No	No	NA	NA	NA	NA	NA	NA	NA	NA	NA	Yes	No	No	NA	Negative
B	19	Female	No	Yes	No	No	No	Yes	No	No	No	No	No	Yes	No	No	Yes	Yes	No	<3000	Negative
B	18	Female	No	Yes	No	No	No	Yes	No	Yes	No	No	No	No	No	No	No	Yes	No	<3000	Negative
NA	23	Female	No	NA	NA	No	No	NA	NA	NA	NA	NA	NA	NA	NA	NA	Yes	No	No	NA	Negative
B	18	Female	No	Yes	No	Yes	No	Yes	No	Yes	No	No	No	No	No	No	No	No	No	<3000	Negative
B	20	Female	No	Yes	No	No	Yes	No	No	No	No	No	No	No	No	No	No	No	No	<3000	Negative
C	24	Male	No	No	No	No	No	Yes	No	Yes	No	No	No	No	No	No	Yes	No	No	<3000	Negative
B	23	Female	Yes	No	No	No	No	Yes	No	Yes	No	No	No	No	No	No	No	No	No	<3000	Negative
B	36	Female	No	No	No	No	No	No	No	Yes	No	No	No	No	No	No	No	Yes	No	<3000	Negative
B	19	Female	Yes	Yes	No	No	No	Yes	No	No	No	No	No	No	No	No	Yes	No	No	<3000	Negative
B	44	Female	Yes	Yes	No	No	Yes	Yes	No	No	No	No	No	No	No	No	No	Yes	Yes	6001-9000	Negative
B	22	Female	Yes	Yes	Yes	No	No	Yes	No	No	No	No	No	No	No	No	No	Yes	No	<3000	Negative
B	20	Male	No	No	No	No	No	Yes	No	No	No	No	No	Yes	No	No	No	No	No	<3000	Negative
B	19	Female	No	Yes	No	No	No	No	No	No	No	No	No	No	No	No	No	Yes	No	<3000	Negative
B	19	Female	No	Yes	No	No	No	NA	No	Yes	No	No	No	No	No	No	No	No	No	<3000	Negative
B	19	Male	No	No	No	No	No	Yes	No	No	No	No	No	No	No	No	Yes	No	No	<3000	Negative
B	18	Male	No	No	No	No	No	Yes	No	Yes	No	No	No	No	No	No	No	Yes	No	6001-9000	Negative
B	32	Female	No	Yes	No	No	No	Yes	No	No	No	No	No	No	No	No	No	Yes	Yes	<3000	Negative
B	32	Female	Yes	Yes	Yes	No	No	Yes	No	No	No	No	No	Yes	No	No	No	Yes	Yes	3000-6000	Negative
B	21	Male	No	No	No	No	No	Yes	No	No	No	No	No	No	No	No	Yes	No	No	6001-9000	Negative
B	25	Female	No	Yes	No	Yes	No	Yes	No	No	No	No	No	No	No	No	No	Yes	No	<3000	Negative
B	21	Female	No	No	No	No	No	Yes	No	No	No	No	No	No	No	No	Yes	Yes	No	<3000	Negative
C	19	Male	No	No	No	No	No	No	No	No	No	No	No	No	No	Yes	No	No	No	<3000	Negative
B	33	Female	No	Yes	No	No	No	Yes	No	No	No	No	No	No	No	No	No	Yes	Yes	>9000	Negative
B	23	Male	No	Yes	No	No	No	Yes	No	Yes	No	No	No	No	No	No	Yes	No	No	3000-6000	Negative
B	20	Female	No	No	No	No	No	Yes	No	No	No	No	No	No	No	No	No	No	No	<3000	Negative
C	19	Female	No	No	No	No	Yes	Yes	No	Yes	No	No	No	No	No	No	No	Yes	No	>9000	Positive
B	27	Female	Yes	No	No	No	No	Yes	No	Yes	No	No	No	No	No	No	No	Yes	Yes	<3000	Negative
B	21	Female	No	No	Yes	No	No	Yes	Yes	No	No	No	No	No	No	No	Yes	No	No	<3000	Negative
C	28	Female	No	Yes	No	No	No	Yes	No	Yes	No	No	No	No	No	No	No	No	Yes	<3000	Negative
B	31	Female	No	Yes	No	No	No	Yes	No	No	No	No	No	No	No	No	No	No	Yes	<3000	Negative
C	19	Female	No	No	Yes	No	No	Yes	Yes	No	No	No	No	No	No	No	No	Yes	No	<3000	Negative
B	19	Female	No	Yes	No	No	No	Yes	No	Yes	No	No	No	No	No	No	Yes	No	Yes	<3000	Negative
C	29	Male	No	No	Yes	No	No	Yes	Yes	Yes	No	No	No	No	No	No	Yes	Yes	Yes	<3000	Positive
C	34	Male	Yes	No	No	No	Yes	No	No	Yes	No	No	No	No	No	No	No	Yes	Yes	<3000	Negative
C	18	Male	No	Yes	No	No	No	Yes	No	No	No	No	No	Yes	No	No	No	No	No	6001-9000	Negative
B	19	Male	No	No	No	No	No	Yes	No	Yes	No	No	No	No	No	No	No	No	No	<3000	Negative
B	18	Male	No	No	No	No	No	Yes	No	No	No	No	No	No	No	No	No	No	No	<3000	Negative
B	20	Male	No	No	No	No	No	Yes	No	No	Yes	No	No	No	No	No	Yes	Yes	No	<3000	Negative
C	19	Male	No	No	No	No	No	Yes	No	No	Yes	No	No	No	No	No	No	Yes	No	6001-9000	Negative
B	32	Female	No	No	No	No	No	No	No	Yes	No	No	No	No	No	No	No	No	Yes	<3000	Negative
B	22	Female	Yes	No	No	No	No	No	No	Yes	No	No	No	No	No	No	No	No	No	<3000	Negative
B	39	Male	No	No	No	No	No	Yes	No	No	No	No	No	No	No	No	No	No	Yes	6001-9000	Negative
C	29	Female	No	Yes	No	Yes	No	No	No	No	Yes	No	No	No	No	No	No	Yes	Yes	<3000	Negative
B	39	Male	Yes	No	No	No	No	Yes	No	No	No	No	No	No	No	No	No	Yes	Yes	3000-6000	Negative
B	33	Female	Yes	No	No	No	No	Yes	No	Yes	No	No	No	No	No	No	No	Yes	Yes	<3000	Negative
B	20	Female	No	Yes	No	No	No	Yes	No	Yes	No	No	No	No	No	No	Yes	No	No	<3000	Negative
B	30	Female	No	Yes	No	No	No	Yes	No	Yes	No	No	No	No	No	No	No	Yes	Yes	<3000	Negative
C	28	Female	Yes	Yes	No	No	No	Yes	No	No	No	No	No	No	No	No	Yes	No	Yes	3000-6000	Negative
B	18	Female	No	Yes	No	No	No	Yes	No	Yes	No	No	No	No	No	No	No	No	No	<3000	Negative
C	20	Female	No	Yes	No	No	No	Yes	No	No	Yes	No	No	No	No	No	Yes	No	No	<3000	Negative
B	21	Female	No	Yes	No	No	No	Yes	No	No	Yes	No	No	No	No	No	No	No	No	<3000	Negative
C	27	Female	No	Yes	No	No	No	Yes	No	No	No	No	No	No	No	No	No	Yes	No	<3000	Negative
B	34	Female	No	No	No	No	No	Yes	No	No	No	No	No	No	No	No	No	Yes	No	<3000	Negative
B	22	Female	No	Yes	No	No	Yes	Yes	No	Yes	No	No	No	No	No	No	Yes	No	No	<3000	Negative
B	21	Female	No	No	Abstain	No	No	Abstain	Yes	No	No	No	No	No	No	No	No	No	Yes	<3000	Positive
B	36	Female	Yes	No	No	No	No	Yes	No	No	No	No	No	No	No	No	No	No	Yes	<3000	Negative
B	34	Male	No	No	No	No	No	Yes	No	Yes	No	No	No	No	No	No	No	Yes	Yes	<3000	Negative
B	32	Female	No	No	No	No	Yes	Yes	No	No	No	No	No	No	No	No	No	No	Yes	<3000	Negative
B	28	Male	Yes	No	No	No	No	Yes	No	Yes	No	No	No	No	No	No	No	No	No	<3000	Negative
B	20	Female	No	Yes	No	No	No	Yes	No	No	No	No	No	No	No	No	No	Yes	No	<3000	Negative
B	30	Female	No	Yes	No	No	No	No	No	No	No	No	No	No	No	No	Yes	No	No	<3000	Negative
B	41	Female	Yes	No	Yes	No	No	Yes	Yes	No	Yes	No	No	No	No	No	No	Yes	No	<3000	Positive
B	39	Female	Yes	Yes	Yes	No	No	Yes	Yes	Yes	No	No	No	No	No	No	No	Yes	No	<3000	Negative
B	18	Female	No	No	No	No	No	Yes	No	No	No	No	No	No	No	No	No	No	No	<3000	Negative
B	47	Female	Yes	Yes	No	No	No	Yes	No	No	No	No	No	No	No	No	No	Yes	Yes	<3000	Negative
B	40	Male	Yes	No	Yes	No	No	Yes	Yes	No	No	No	No	Yes	No	No	No	Yes	Yes	3000-6000	Negative
B	46	Female	Yes	No	No	No	No	Yes	No	No	No	No	No	No	No	Yes	No	Yes	Yes	<3000	Negative
B	37	Female	Yes	Yes	No	No	No	Yes	No	No	No	No	No	No	No	Yes	No	Yes	No	<3000	Negative
B	22	Female	No	Yes	No	No	No	Yes	No	No	No	No	No	No	No	No	Yes	Yes	No	<3000	Negative
B	19	Female	No	Yes	No	No	No	Yes	No	No	No	No	No	No	No	No	Yes	No	No	<3000	Positive
B	21	Female	No	No	No	No	No	Yes	No	No	No	No	No	No	No	No	Yes	Yes	No	<3000	Negative
B	26	Female	No	No	No	No	No	Yes	No	No	No	No	No	No	No	No	No	Yes	No	<3000	Positive
B	20	Female	No	No	No	No	No	NA	No	Yes	No	No	No	No	No	No	No	Yes	Yes	<3000	Negative
B	37	Female	No	No	No	No	No	Yes	No	Yes	No	No	No	No	No	No	No	Yes	No	<3000	Positive
B	32	Female	Yes	Yes	No	No	No	No	No	No	Yes	No	No	No	No	No	No	No	No	<3000	Positive
B	40	Male	Yes	No	No	No	No	Yes	No	Yes	No	No	No	No	No	No	No	No	Yes	6001-9000	Negative
B	18	Female	No	No	No	No	No	No	No	No	No	No	No	No	No	No	No	No	No	<3000	Negative
B	24	Female	No	No	No	No	No	Yes	No	No	No	No	No	Yes	No	No	No	Yes	Yes	<3000	Negative
B	35	Male	Yes	Yes	Yes	No	No	Yes	No	Yes	No	No	No	No	No	No	No	No	Yes	<3000	Negative
B	27	Female	Yes	No	No	No	No	Yes	No	No	No	No	No	No	No	No	No	Yes	Yes	>9000	Negative
B	18	Male	No	Yes	No	No	No	Yes	No	Yes	No	No	No	No	No	No	Yes	No	No	<3000	Negative
B	35	Female	Yes	No	No	No	No	Yes	No	NA	NA	NA	NA	NA	NA	NA	No	Yes	Yes	<3000	Negative
B	23	Female	No	No	No	No	No	Yes	No	No	No	No	No	No	No	No	Yes	Yes	No	<3000	Negative
B	44	Male	Yes	No	No	No	No	Yes	No	Yes	Yes	No	No	No	No	No	No	No	Yes	<3000	Negative
B	18	Female	No	Yes	No	No	No	Yes	No	No	No	No	No	No	No	No	No	Yes	No	<3000	Positive
B	20	Female	No	Yes	No	No	No	Yes	No	No	Yes	No	No	No	No	No	No	Yes	No	>9000	Negative
B	21	Female	No	No	No	No	No	Yes	No	No	No	No	No	No	No	No	No	No	No	<3000	Negative
B	35	Male	No	No	No	No	No	Yes	No	No	No	No	No	No	No	No	No	No	No	<3000	Positive
B	24	Female	No	Yes	No	No	Yes	Yes	No	Yes	No	No	No	No	No	No	Yes	No	No	<3000	Negative
B	34	Female	No	No	No	No	No	NA	No	No	No	No	No	No	No	No	No	Yes	Yes	<3000	Negative
B	29	Male	No	No	No	No	No	Yes	No	No	No	No	No	No	No	No	No	Yes	Yes	<3000	Negative
B	30	Female	No	Yes	No	No	No	Yes	No	No	No	No	No	No	No	No	No	Yes	Yes	<3000	Negative
B	25	Male	No	Yes	No	No	No	Yes	Yes	No	No	No	No	No	No	No	No	Yes	Yes	<3000	Negative
B	29	Male	No	No	No	No	No	Yes	No	No	No	No	No	No	No	No	Yes	Yes	No	>9000	Negative
C	19	Female	No	Yes	No	No	No	No	No	Yes	No	No	No	No	No	No	Yes	Yes	No	<3000	Negative
B	38	Female	Yes	No	No	No	No	Yes	No	Yes	No	No	No	No	No	No	No	No	No	<3000	Negative
B	38	Female	No	No	No	No	No	Yes	No	Yes	No	No	No	No	No	No	No	No	Yes	6001-9000	Negative
A	18	Female	No	No	No	No	No	No	No	Yes	No	No	No	No	No	No	No	Yes	No	<3000	Negative
B	57	Female	Yes	No	No	No	Yes	No	No	Yes	No	No	No	No	No	No	Yes	No	No	<3000	Negative
B	60	Male	Yes	No	No	No	Yes	No	No	Yes	No	No	No	No	No	No	No	No	Yes	6001-9000	Negative
B	41	Male	Yes	No	No	No	No	Yes	No	Yes	No	No	No	No	No	No	Yes	No	Yes	>9000	Negative
B	22	Male	No	No	No	No	No	Yes	No	No	No	No	No	No	No	Yes	No	No	Yes	6001-9000	Negative
B	25	Male	Yes	No	No	No	No	Yes	No	No	No	No	No	No	No	No	Yes	No	Yes	6001-9000	Negative
B	25	Female	Yes	No	No	No	No	Yes	No	No	No	No	No	No	No	No	Yes	No	Yes	3000-6000	Negative
B	21	Female	No	Yes	No	No	No	Yes	No	Yes	No	No	No	No	No	No	Yes	No	No	<3000	Negative
NA	66	Female	No	NA	NA	No	Yes	NA	NA	NA	NA	NA	NA	NA	NA	NA	No	No	No	NA	Negative
B	18	Female	No	No	No	No	No	No	No	No	No	No	No	No	No	No	No	No	No	<3000	Negative
B	41	Male	No	No	No	No	No	Yes	No	Yes	No	No	No	No	No	No	No	No	Yes	>9000	Negative
B	40	Female	Yes	No	No	No	No	Yes	No	No	No	No	No	No	No	No	No	No	No	<3000	Negative
B	21	Female	No	Yes	No	No	No	Yes	No	Yes	No	No	No	No	No	No	No	Yes	No	<3000	Negative
B	28	Female	Yes	No	No	No	No	Yes	No	No	No	No	No	No	No	No	No	Yes	No	<3000	Negative
B	34	Female	Yes	No	No	No	No	Yes	No	No	No	No	No	No	No	No	No	Yes	Yes	<3000	NA
C	24	Male	No	No	No	No	No	Yes	No	No	No	No	No	No	No	No	No	Yes	Yes	3000-6000	Negative
B	28	Female	No	Yes	No	No	No	Yes	No	No	No	No	No	No	No	Yes	No	Yes	No	<3000	Positive
B	20	Male	No	No	No	No	No	Yes	No	No	Yes	No	No	No	No	No	No	Yes	No	<3000	Negative
B	35	Female	No	No	No	No	No	Yes	No	No	Yes	No	No	No	Yes	No	No	Yes	Yes	<3000	Negative
C	19	Female	No	Yes	No	No	No	Yes	No	No	No	No	No	No	No	No	Yes	Yes	Yes	<3000	Negative
B	20	Female	No	Yes	No	No	No	Yes	No	Yes	Yes	No	No	No	No	No	No	Yes	No	<3000	Positive
B	22	Female	No	No	No	No	No	Yes	Yes	Yes	No	No	No	No	No	No	No	Yes	No	<3000	Positive
C	23	Female	No	Yes	No	No	No	Yes	No	Yes	No	No	No	No	No	No	No	Yes	Yes	<3000	Negative
C	23	Female	No	No	No	No	No	Yes	No	Yes	No	No	No	No	No	No	Yes	Yes	No	<3000	Negative
B	32	Female	Yes	No	No	No	No	Yes	No	Yes	No	No	No	No	No	No	No	Yes	Yes	<3000	Positive
B	31	Male	Yes	No	No	No	No	No	No	No	No	No	No	No	No	No	No	Yes	Yes	<3000	Negative
B	27	Male	NA	Yes	No	No	No	Yes	No	Yes	No	No	No	No	No	No	No	No	Yes	<3000	Negative
B	29	Female	NA	Yes	No	No	No	Yes	No	Yes	No	No	No	No	No	No	No	No	Yes	<3000	Negative
C	21	Female	NA	Yes	No	No	No	Yes	No	Yes	No	No	No	No	No	No	No	No	No	<3000	Negative
B	20	Female	NA	No	No	No	No	Yes	No	Yes	No	No	No	No	No	No	No	Yes	Yes	<3000	Negative
NA	27	Male	NA	NA	NA	No	No	NA	NA	NA	NA	NA	NA	NA	NA	NA	No	Yes	No	NA	Negative
B	18	Female	NA	Yes	No	No	No	Yes	No	Yes	No	No	No	No	No	No	No	Yes	No	<3000	Negative
B	18	Female	NA	Yes	No	No	No	Yes	No	Yes	No	No	No	No	No	No	No	No	Yes	<3000	Negative
B	28	Female	NA	No	No	No	No	Yes	No	No	No	No	No	No	No	No	No	Yes	Yes	<3000	Positive
B	19	Female	NA	No	No	No	No	No	No	No	No	No	No	No	No	No	Yes	No	Yes	<3000	Negative
B	18	Female	NA	No	No	No	No	No	No	No	No	No	No	No	No	No	No	Yes	No	<3000	Negative
B	26	Female	NA	Yes	No	No	No	Yes	No	Yes	No	No	No	No	No	No	Yes	No	No	<3000	Negative
B	25	Female	NA	Yes	No	No	No	Yes	No	Yes	No	No	No	No	No	No	No	No	No	<3000	Negative
B	23	Female	NA	No	No	No	No	Abstain	No	Yes	No	No	No	No	No	No	No	No	No	<3000	Negative
B	20	Female	NA	Yes	No	No	No	Yes	No	Yes	Yes	No	No	Yes	No	No	No	Yes	No	>9000	Negative
B	18	Female	NA	No	No	No	No	Yes	No	No	No	No	No	No	No	No	Yes	No	Yes	<3000	Negative
NA	20	Male	NA	NA	NA	No	No	NA	NA	NA	NA	NA	NA	NA	NA	NA	No	No	No	NA	Negative
B	19	Male	NA	No	No	No	No	Yes	No	No	No	No	No	No	No	No	No	No	No	<3000	Negative
NA	31	Female	NA	NA	NA	No	No	NA	NA	NA	NA	NA	NA	NA	NA	NA	No	Yes	No	NA	Negative
B	20	Female	NA	Yes	No	No	No	Abstain	No	Yes	No	No	No	No	No	No	No	Yes	No	<3000	Negative
B	22	Female	NA	Yes	No	No	No	Yes	Yes	Yes	No	No	No	No	No	No	No	No	No	<3000	Negative
B	22	Female	NA	Yes	No	No	No	Yes	No	Yes	Yes	No	No	No	No	No	Yes	Yes	No	<3000	Negative
B	21	Male	NA	No	No	No	No	Yes	Yes	No	Yes	No	No	No	No	No	No	Yes	No	<3000	Negative
B	21	Male	NA	Yes	Abstain	No	No	Abstain	No	Yes	No	No	No	No	No	No	No	Yes	No	<3000	Negative
B	26	Female	NA	Yes	No	No	No	Yes	No	Yes	No	No	No	No	No	No	No	Yes	No	<3000	Negative
B	21	Male	NA	Yes	Yes	No	No	Yes	No	Yes	No	No	No	No	No	No	No	Yes	No	<3000	Negative
C	21	Female	NA	Yes	No	No	No	Yes	No	Yes	No	No	No	No	No	No	No	Yes	No	<3000	Negative
C	19	Female	NA	Yes	No	No	No	Yes	No	No	No	No	No	No	No	No	Yes	Yes	Yes	<3000	Negative
B	19	Female	NA	Yes	No	No	No	Yes	No	No	No	No	No	No	No	No	No	Yes	No	<3000	Negative
C	20	Male	NA	No	Yes	No	No	Yes	No	Yes	No	No	No	No	No	No	No	Yes	No	<3000	Negative
B	19	Female	NA	Yes	No	No	No	Yes	Yes	Yes	No	No	No	No	No	No	No	Yes	No	<3000	Negative
B	22	Female	NA	Yes	No	No	No	Yes	No	Yes	No	No	No	No	No	No	No	No	No	3000-6000	Negative
B	25	Female	No	No	No	No	No	Yes	No	Yes	No	No	No	No	No	No	No	No	Yes	6001-9000	Negative
B	18	Female	No	Yes	No	No	Yes	No	No	No	No	No	No	No	No	Yes	No	Yes	No	<3000	Negative
C	21	Male	No	Yes	Abstain	No	No	Yes	No	Yes	No	No	No	No	No	No	No	Yes	No	<3000	Negative
B	41	Female	No	Yes	No	No	No	Yes	No	No	No	No	No	No	No	Yes	No	Yes	No	<3000	Negative
B	29	Female	No	No	No	No	No	Yes	No	Yes	No	No	No	No	No	No	Yes	Yes	No	<3000	Negative
B	26	Female	No	Yes	No	No	No	Yes	No	Yes	No	No	No	No	No	No	No	Yes	No	<3000	Negative
B	19	Female	No	Yes	No	No	No	Yes	No	Yes	Yes	No	No	Yes	No	No	Yes	Yes	No	<3000	Negative
B	31	Female	No	No	No	No	Yes	Yes	Yes	Yes	No	No	No	No	No	No	No	No	No	<3000	Negative
B	25	Female	Yes	No	No	No	No	Yes	No	No	No	No	No	No	No	No	Yes	Yes	Yes	>9000	Negative
B	33	Female	No	Yes	No	No	No	Yes	Abstain	No	No	No	No	No	No	No	No	Yes	No	>9000	Negative
C	21	Female	No	Yes	No	Yes	No	No	Yes	No	No	Yes	No	No	No	No	Yes	No	No	<3000	Negative
C	26	Female	No	No	Yes	No	No	Yes	No	No	No	No	No	No	No	No	Yes	Yes	No	<3000	Negative
B	19	Female	No	Yes	No	No	No	Yes	No	No	No	No	No	No	No	No	No	Yes	No	<3000	Negative
B	21	Female	No	Yes	No	No	No	Yes	No	Yes	No	No	No	No	No	No	No	Yes	No	<3000	Positive
NA	22	Female	No	NA	NA	No	No	NA	NA	NA	NA	NA	NA	NA	NA	NA	No	Yes	No	NA	Negative
B	26	Female	No	No	No	No	No	Yes	No	Yes	No	No	No	No	No	No	Yes	Yes	No	3000-6000	Negative
B	23	Female	No	Yes	No	No	No	Yes	No	Yes	No	No	No	No	No	No	No	Yes	No	3000-6000	Negative
B	30	Male	No	Yes	No	No	No	Yes	No	Yes	Yes	No	No	Yes	No	No	Yes	No	No	6001-9000	Negative
C	29	Female	No	Yes	No	No	No	Yes	No	Yes	No	No	No	No	No	No	No	No	No	<3000	Negative
C	36	Female	Yes	Yes	No	No	No	Yes	No	Yes	No	No	No	No	No	No	No	No	Yes	<3000	Negative
A	22	Female	Yes	Yes	No	No	No	Yes	No	Yes	No	No	No	No	No	No	No	No	Yes	<3000	Negative
B	24	Female	No	Yes	No	No	No	No	No	Yes	No	No	No	No	No	No	No	Yes	No	<3000	Negative
B	27	Female	No	Yes	No	No	No	No	No	Yes	No	No	No	No	No	No	No	No	No	<3000	Negative
B	26	Female	No	Yes	No	No	No	Yes	No	Yes	No	No	No	No	No	No	No	No	No	<3000	Negative
NA	24	Female	No	NA	NA	No	No	NA	NA	NA	NA	NA	NA	NA	NA	NA	No	No	No	NA	Negative
C	41	Female	No	Yes	Yes	No	No	Yes	No	No	No	No	No	No	No	Yes	No	Yes	No	<3000	Negative
C	19	Male	No	No	No	No	No	Yes	No	Yes	No	No	No	No	No	No	Yes	No	No	6001-9000	Negative
B	32	Female	Yes	Yes	No	No	No	Yes	No	Yes	No	No	No	No	No	No	No	Yes	No	<3000	Negative
C	25	Male	No	No	No	Yes	No	No	No	No	No	No	Yes	No	No	No	No	Yes	Yes	3000-6000	Positive
B	22	Male	No	Yes	No	No	No	Yes	No	Yes	No	No	No	No	No	No	Yes	Yes	No	<3000	Negative
B	39	Female	No	No	No	No	No	Yes	No	Yes	No	No	No	No	No	No	No	Yes	No	<3000	Negative
B	19	Female	No	Yes	Yes	No	No	Yes	No	Yes	No	No	No	No	No	No	No	No	No	<3000	Negative
B	27	Female	No	No	No	No	No	Abstain	No	Yes	Yes	No	No	No	No	No	No	No	No	<3000	Negative
B	18	Female	No	Yes	No	No	No	Yes	No	No	Yes	No	No	No	No	No	No	Yes	No	<3000	Negative
B	19	Female	No	Yes	No	No	No	No	No	No	No	No	No	No	No	No	No	Yes	No	<3000	Negative
NA	33	Female	No	NA	NA	No	No	NA	NA	NA	NA	NA	NA	NA	NA	NA	No	Yes	No	NA	Negative
B	18	Female	No	Yes	No	No	No	No	No	Yes	No	No	No	No	No	No	No	Yes	Yes	<3000	Negative
B	36	Female	No	No	No	No	No	No	No	No	No	No	No	No	No	Yes	No	Yes	No	<3000	Negative
B	41	Female	Yes	No	No	No	No	Yes	Abstain	No	No	No	No	No	No	Yes	No	No	No	<3000	Negative
B	20	Female	No	Yes	No	No	No	Yes	No	Yes	No	No	No	No	No	No	Yes	Yes	No	6001-9000	Negative
B	21	Female	No	Yes	No	No	No	Yes	No	Yes	No	No	No	No	No	No	No	No	No	<3000	Negative
B	20	Female	No	No	No	No	No	Yes	No	No	No	No	No	No	No	No	No	No	No	<3000	Negative
B	18	Female	No	No	Yes	Yes	No	Yes	No	Yes	No	No	No	No	No	No	Yes	No	No	<3000	Negative
NA	19	Male	No	NA	NA	No	No	NA	NA	NA	NA	NA	NA	NA	NA	NA	Yes	Yes	No	NA	Negative
B	25	Female	Yes	No	No	No	No	Yes	No	Yes	No	No	No	No	No	No	No	Yes	No	6001-9000	Negative
B	28	Female	No	Yes	No	Yes	No	Yes	No	Yes	No	No	No	No	No	No	Yes	No	Yes	<3000	Negative
B	24	Female	No	Yes	No	No	No	Yes	No	No	Yes	No	No	No	No	No	No	Yes	No	6001-9000	Negative
B	30	Female	NA	No	Yes	No	Yes	Yes	No	No	No	No	No	No	No	Yes	No	No	No	<3000	Negative
B	24	Female	No	Yes	Yes	No	No	Yes	No	Yes	No	No	No	No	No	No	No	Yes	No	<3000	Negative
B	25	Female	No	Yes	No	No	No	Yes	No	No	No	No	No	No	No	No	No	No	No	<3000	Negative
B	21	Female	No	No	No	No	No	Yes	No	Yes	No	No	No	No	No	No	No	Yes	No	<3000	Negative
B	45	Female	Yes	Yes	No	No	No	Abstain	No	Yes	No	No	No	No	No	No	No	Yes	No	3000-6000	Negative
B	25	Female	No	Yes	Yes	No	No	Yes	No	No	No	No	No	Yes	No	No	No	Yes	No	<3000	Negative
B	18	Female	No	Yes	No	No	No	Yes	No	No	No	No	No	No	No	No	Yes	No	No	<3000	Negative
B	19	Female	No	Yes	No	No	No	No	No	No	No	No	No	No	No	No	Yes	No	No	<3000	Negative
B	25	Female	Yes	No	No	No	No	Yes	No	Yes	No	No	No	No	No	No	No	Yes	Yes	<3000	Negative
B	24	Female	No	No	No	No	No	Yes	No	Yes	No	No	No	No	No	No	Yes	No	Yes	<3000	Positive
C	20	Male	No	Yes	No	No	No	Yes	No	No	No	No	No	No	No	No	No	No	Yes	3000-6000	Negative
C	18	Female	No	No	Yes	No	No	Yes	No	Yes	Yes	No	No	No	No	No	No	Yes	No	<3000	Negative
B	28	Female	No	Yes	No	No	No	Yes	No	No	No	No	No	No	Yes	No	No	Yes	No	<3000	Negative
B	36	Female	No	No	Abstain	No	Yes	Yes	Yes	No	Yes	No	No	No	No	No	No	Yes	Yes	<3000	Negative
B	23	Female	No	No	Yes	No	No	Yes	Yes	Yes	No	No	No	No	No	No	No	Yes	No	<3000	Negative
B	20	Female	No	No	No	No	No	Yes	No	Yes	No	No	No	No	No	No	No	Yes	No	<3000	Negative
B	20	Female	No	Yes	No	No	No	Yes	No	Yes	No	No	No	No	No	No	No	No	No	<3000	Negative
B	24	Female	No	No	Yes	No	No	Yes	No	No	Yes	No	No	No	No	No	No	No	Yes	<3000	Negative
B	20	Female	No	Yes	Abstain	No	No	Abstain	No	Yes	No	No	No	No	No	No	No	Yes	No	<3000	Negative
B	34	Female	No	Yes	No	No	No	Yes	No	No	No	No	No	No	No	No	No	Yes	No	<3000	Positive
B	19	Female	No	No	Abstain	No	No	No	No	No	No	No	No	No	No	No	Yes	Yes	No	<3000	Negative
B	27	Female	No	Yes	Abstain	No	No	Yes	No	No	No	No	No	No	No	Yes	No	No	No	<3000	Negative
B	18	Male	No	No	Yes	No	No	Yes	No	Yes	No	No	No	No	No	No	No	Yes	No	<3000	Negative
B	30	Female	No	No	NA	No	No	Yes	NA	NA	NA	NA	NA	NA	NA	NA	Yes	Yes	Yes	3000-6000	Negative
B	26	Female	No	Yes	No	Yes	No	Yes	No	No	No	No	No	No	No	No	No	Yes	No	<3000	Negative
B	26	Male	No	No	No	No	No	Yes	No	Yes	No	No	No	No	No	No	Yes	No	No	<3000	Negative
B	21	Male	NA	Yes	No	No	No	Yes	No	No	No	No	No	No	No	No	No	No	No	<3000	Negative
B	33	Female	NA	Yes	No	No	No	Yes	No	No	No	No	No	No	No	No	No	Yes	No	<3000	Negative
B	19	Female	NA	Yes	No	No	No	Yes	No	No	No	No	No	No	No	No	No	Yes	No	<3000	Negative
C	22	Female	No	No	No	No	No	No	No	No	No	No	No	No	No	No	No	Yes	No	<3000	Negative
B	28	Female	No	Yes	No	No	No	Yes	No	Yes	No	No	No	No	No	No	No	No	Yes	<3000	Negative
NA	19	Female	No	NA	NA	No	No	NA	NA	NA	NA	NA	NA	NA	NA	NA	No	No	No	NA	Negative
B	28	Female	No	Yes	No	No	No	Yes	No	Yes	No	No	No	No	No	No	No	Yes	Yes	<3000	Negative
B	24	Male	No	No	Yes	No	No	Yes	No	Yes	No	No	No	No	Yes	No	Yes	No	No	<3000	Negative
B	29	Male	No	Yes	No	No	No	Yes	No	Yes	No	No	No	No	No	No	Yes	No	No	>9000	Negative
B	23	Male	No	Yes	No	Yes	No	Yes	No	Yes	No	No	No	No	Yes	No	No	Yes	No	<3000	Negative
C	23	Female	No	No	Yes	No	No	Yes	No	Yes	No	No	No	No	No	No	Yes	No	Yes	<3000	Negative
B	33	Female	Yes	Yes	No	No	No	Yes	No	Yes	No	No	No	No	No	No	No	Yes	No	6001-9000	Positive
B	28	Female	No	No	No	No	No	Yes	No	No	No	No	Yes	No	No	No	No	No	No	<3000	Positive
C	23	Male	No	No	No	No	No	Yes	No	Yes	No	No	No	No	No	No	No	Yes	No	<3000	Negative
B	27	Female	No	Yes	No	No	No	Yes	No	No	No	No	No	No	No	No	No	Yes	No	<3000	Negative
B	37	Female	No	Yes	No	No	No	Yes	No	Yes	No	No	No	No	No	No	No	Yes	No	<3000	Negative
B	19	Female	No	Yes	No	No	No	Yes	No	No	No	No	No	No	No	No	No	Yes	No	<3000	Negative
B	35	Female	Yes	Yes	No	Yes	No	Yes	No	No	No	No	No	No	No	No	No	Yes	Yes	<3000	Negative
B	29	Female	Yes	No	No	No	No	Yes	No	Yes	No	No	No	No	No	No	No	Yes	Yes	<3000	Negative
B	22	Female	No	Yes	No	No	No	Yes	No	Yes	No	No	No	No	No	No	Yes	Yes	Yes	<3000	Negative
B	19	Female	No	Yes	No	No	No	Yes	Yes	Yes	No	No	No	No	No	No	No	Yes	No	<3000	Negative
B	47	Female	No	Yes	Yes	No	No	Yes	No	Yes	No	No	No	No	No	No	No	No	No	<3000	Negative
NA	25	Female	No	NA	NA	No	No	NA	NA	NA	NA	NA	NA	NA	NA	NA	No	No	No	NA	Negative
NA	19	Female	No	NA	NA	No	No	NA	NA	NA	NA	NA	NA	NA	NA	NA	No	No	No	NA	Negative
B	23	Female	No	Yes	No	No	No	Yes	No	Yes	No	No	No	No	No	No	Yes	Yes	No	<3000	Negative
B	18	Female	No	Yes	No	No	No	Yes	No	No	No	No	No	No	No	No	No	Yes	No	<3000	Negative
B	19	Female	No	Yes	No	No	No	Yes	No	No	No	No	No	No	No	Yes	Yes	No	No	<3000	Negative
B	25	Female	No	No	No	No	No	Yes	No	Yes	No	No	No	No	No	No	Yes	No	No	<3000	Negative
NA	18	Female	No	NA	NA	No	No	NA	NA	NA	NA	NA	NA	NA	NA	NA	No	No	No	NA	Negative
B	22	Female	No	Yes	Yes	No	No	Yes	No	Yes	No	No	No	No	No	No	Yes	Yes	No	<3000	Negative
B	18	Female	No	Yes	No	No	Yes	Yes	No	No	No	No	No	No	No	No	No	No	No	<3000	Negative
B	44	Female	No	No	No	Yes	Yes	Yes	No	Yes	No	No	No	No	No	No	Yes	No	No	<3000	Negative
B	31	Female	No	No	No	No	No	Yes	No	No	No	No	No	No	No	No	No	No	No	<3000	Negative
B	20	Female	No	Yes	No	No	No	Yes	No	Yes	No	No	No	No	No	No	No	Yes	No	<3000	Negative
B	20	Female	No	No	No	No	No	Yes	No	Yes	No	No	No	No	No	No	No	No	No	<3000	Negative
A	27	Female	No	Yes	No	Yes	No	Yes	No	NA	NA	NA	NA	NA	NA	NA	Yes	No	Yes	>9000	Negative
B	21	Male	No	No	Abstain	No	No	No	No	No	No	No	No	No	No	Yes	No	Yes	No	<3000	Negative
B	21	Female	No	Yes	No	No	Yes	Yes	No	Yes	No	No	No	No	No	No	Yes	Yes	No	<3000	Negative
B	24	Female	No	No	No	No	No	Yes	No	Yes	No	No	No	No	No	No	No	No	No	<3000	Positive
NA	18	Female	No	NA	NA	No	No	NA	NA	NA	NA	NA	NA	NA	NA	NA	No	No	No	NA	Negative
B	23	Female	No	Yes	No	No	No	Yes	No	No	No	No	No	No	No	No	No	Yes	No	<3000	Negative
NA	20	Female	No	NA	NA	No	No	NA	NA	NA	NA	NA	NA	NA	NA	NA	No	Yes	No	NA	Negative
B	40	Female	No	No	No	Yes	No	Yes	No	No	No	No	No	No	No	Yes	No	Yes	No	<3000	Negative
B	22	Female	No	No	No	No	No	Yes	No	Yes	No	No	No	Yes	No	No	Yes	No	No	<3000	Negative
B	21	Female	No	No	No	No	Yes	Yes	No	No	No	No	No	No	No	No	Yes	No	No	<3000	Negative
B	24	Female	No	Yes	No	No	No	Yes	No	Yes	No	No	No	No	No	No	Yes	No	No	<3000	Negative
B	18	Female	No	No	No	No	No	Yes	No	No	No	No	No	No	No	No	No	Yes	No	<3000	Negative
B	18	Female	No	No	No	No	No	Yes	No	No	No	Yes	No	No	No	Yes	No	Yes	No	<3000	Negative
B	18	Female	No	No	No	No	No	Yes	No	Yes	Yes	No	No	No	No	No	No	No	No	<3000	Negative
C	24	Female	No	Yes	No	No	No	Yes	No	No	No	No	No	No	No	Yes	No	Yes	No	>9000	Negative
B	21	Female	No	No	No	No	No	Yes	No	Yes	No	No	No	No	No	No	No	No	No	<3000	Negative
B	38	Female	Yes	No	No	No	Yes	Yes	No	Yes	Yes	No	No	No	No	No	No	Yes	No	<3000	Negative
B	23	Male	No	No	No	No	No	No	No	Yes	No	No	No	No	No	No	No	Yes	Yes	<3000	Negative
B	20	Female	No	Yes	No	No	No	Yes	No	Yes	No	No	No	No	No	No	No	Yes	No	<3000	Negative
B	31	Female	No	Yes	No	No	No	Yes	No	No	Yes	No	No	No	No	No	No	No	No	<3000	Negative
B	24	Female	Yes	Yes	No	No	No	Yes	Yes	Yes	Yes	No	No	No	No	No	No	Yes	No	<3000	Negative
NA	19	Female	No	NA	NA	Yes	No	NA	NA	NA	NA	NA	NA	NA	NA	NA	No	Yes	No	NA	Negative
B	25	Female	No	Yes	No	No	No	No	No	No	No	No	No	No	No	No	Yes	No	No	<3000	Negative
B	24	Female	No	Yes	No	No	No	Yes	No	No	No	No	Yes	No	No	No	No	Yes	Yes	<3000	Negative
B	18	Female	No	Yes	No	No	No	Yes	No	No	No	No	No	No	No	No	No	Yes	No	<3000	NA
B	18	Female	No	Yes	Yes	No	No	Yes	No	Yes	No	No	No	No	No	No	No	Yes	No	<3000	Negative
B	58	Male	No	No	No	No	Yes	Yes	No	No	No	No	No	No	No	No	No	Yes	No	<3000	Negative
B	24	Female	No	No	No	No	No	No	No	Yes	No	No	No	No	No	No	No	Yes	Yes	<3000	Negative
B	20	Male	No	No	No	No	No	Yes	No	Yes	No	No	No	No	No	No	Yes	Yes	No	6001-9000	Negative
B	20	Male	No	No	No	No	No	Yes	No	Yes	No	No	No	No	No	No	No	No	No	<3000	Negative
B	27	Female	No	Yes	No	No	No	Yes	No	No	Yes	No	No	No	No	No	No	Yes	No	<3000	Negative
C	19	Female	No	Yes	No	No	No	Yes	No	Yes	No	No	No	No	No	No	No	No	No	<3000	Negative
B	20	Female	No	Yes	Abstain	No	No	Yes	Abstain	Yes	No	No	No	No	No	No	No	Yes	No	<3000	Negative
B	22	Female	No	Yes	No	Yes	No	Yes	No	No	No	No	No	No	No	No	No	No	No	<3000	Negative
B	20	Female	No	Yes	No	No	No	Yes	No	Yes	No	No	No	No	No	No	No	Yes	No	<3000	Negative
B	26	Male	No	No	No	No	No	Yes	No	Yes	No	No	No	No	No	No	No	No	No	<3000	Negative
B	36	Female	No	No	No	Yes	No	Yes	No	No	No	No	No	No	No	No	No	Yes	Yes	<3000	Negative
B	19	Female	No	Yes	No	No	No	Yes	No	Yes	No	No	No	No	No	No	Yes	Yes	No	<3000	Negative
C	18	Female	No	Yes	No	No	No	No	No	Yes	No	No	No	No	No	No	Yes	No	Yes	<3000	Negative
B	23	Female	No	Yes	No	No	No	Yes	No	No	No	No	No	No	No	No	Yes	Yes	No	<3000	Negative
B	19	Female	No	No	No	No	No	Yes	No	Yes	No	No	No	No	No	No	No	Yes	No	<3000	Negative
B	22	Female	No	No	No	No	No	Yes	No	Yes	No	No	No	No	No	No	Yes	No	No	<3000	Negative
B	36	Male	No	Yes	No	No	No	Abstain	No	Yes	No	No	No	No	No	No	No	Yes	Yes	6001-9000	Negative
B	26	Female	No	Yes	No	No	No	Yes	No	Yes	No	No	No	No	No	No	No	No	Yes	<3000	Negative
B	19	Female	No	No	Yes	No	No	Yes	No	Yes	No	No	No	No	No	No	Yes	No	No	<3000	Positive
B	19	Female	No	No	No	No	No	Yes	No	No	No	No	No	No	No	Yes	No	Yes	No	3000-6000	Negative
B	25	Male	No	Yes	No	No	No	Yes	No	No	No	Yes	No	No	No	No	No	No	Yes	<3000	Negative
B	23	Male	No	Yes	No	Yes	No	Yes	No	Yes	Yes	No	No	No	No	No	No	No	No	<3000	Negative
B	27	Female	No	Yes	Yes	No	No	Yes	Yes	Yes	No	No	No	No	No	No	Yes	No	No	<3000	Negative
B	22	Female	No	No	No	No	No	Yes	No	No	No	No	No	Yes	No	No	No	No	No	<3000	Negative
B	27	Female	No	Yes	No	No	No	Yes	No	Yes	No	No	No	No	No	No	Yes	No	No	<3000	Negative
B	20	Male	No	Yes	No	No	No	Yes	No	Yes	No	No	No	No	No	No	Yes	Yes	No	<3000	Negative
B	34	Female	No	Yes	No	No	No	Yes	No	Yes	No	No	No	No	No	No	No	Yes	Yes	<3000	Negative
B	22	Female	No	No	Yes	No	No	Yes	No	No	No	No	No	No	No	Yes	Yes	Yes	No	<3000	Positive
B	20	Female	No	Yes	No	No	No	Yes	No	Yes	No	No	No	No	No	No	Yes	Yes	No	<3000	Positive
B	24	Female	No	Yes	Yes	No	No	Yes	No	Yes	No	No	No	No	No	No	Yes	Yes	No	<3000	Negative
B	22	Female	No	Yes	No	No	No	No	No	No	No	No	No	No	No	No	Yes	Yes	No	<3000	Negative
B	25	Female	No	No	No	No	No	Yes	No	Yes	No	No	No	No	No	No	No	Yes	No	<3000	Negative
B	17	Male	No	Yes	No	No	No	Yes	No	Yes	Yes	No	No	Yes	No	No	No	Yes	No	<3000	Negative
B	32	Female	No	No	No	No	No	Yes	No	Yes	No	No	No	No	No	No	No	No	Yes	<3000	Negative
B	35	Female	No	Yes	No	No	No	Yes	No	Yes	No	No	No	No	No	No	No	Yes	No	<3000	Negative
B	29	Female	No	Yes	No	No	No	Yes	No	Yes	No	No	No	No	No	No	Yes	No	No	<3000	Negative
B	19	Female	No	Yes	No	No	No	Yes	No	Yes	No	No	No	No	No	No	No	Yes	Yes	<3000	Negative
B	23	Female	No	No	No	Yes	No	Yes	No	Yes	No	No	No	No	No	No	Yes	No	No	>9000	Negative
B	18	Female	No	No	No	No	No	Yes	No	Yes	No	No	No	No	No	No	Yes	Yes	No	<3000	Negative
NA	19	Male	No	NA	NA	No	No	NA	NA	NA	NA	NA	NA	NA	NA	NA	No	Yes	No	NA	Negative
B	27	Female	Yes	No	Yes	No	No	Yes	No	Yes	No	No	No	No	No	No	No	Yes	Yes	<3000	Negative
B	22	Female	No	Yes	No	No	No	Yes	No	Yes	No	No	No	No	No	No	No	Yes	Yes	<3000	Negative
B	24	Female	No	No	Abstain	No	No	Yes	No	Yes	No	No	No	No	Yes	No	No	Yes	No	<3000	Negative
B	25	Female	No	Yes	No	No	No	No	No	Yes	No	No	No	No	No	No	Yes	No	Yes	3000-6000	Negative
B	20	Female	No	No	No	No	No	No	No	Yes	No	No	No	No	No	No	No	No	No	<3000	Negative
B	31	Male	No	No	No	No	No	Abstain	No	No	No	No	Yes	No	No	No	No	Yes	No	3000-6000	Negative
B	23	Female	No	Yes	No	No	No	Yes	No	Yes	No	No	No	No	No	No	No	No	No	<3000	Negative
B	20	Female	No	Yes	No	No	No	No	No	Yes	No	No	No	No	No	No	No	Yes	No	<3000	Negative
B	40	Female	Yes	No	No	No	Yes	Yes	No	No	No	No	No	No	No	Yes	No	No	No	<3000	NA
B	33	Female	No	No	No	No	No	Yes	No	No	No	No	No	No	No	No	No	No	Yes	<3000	Negative
B	22	Female	Yes	No	No	No	Yes	Yes	No	Yes	No	No	No	No	No	No	No	Yes	No	<3000	Negative
B	26	Female	No	No	No	No	No	Yes	Abstain	No	No	No	No	No	No	No	No	Yes	No	<3000	Negative
B	32	Female	No	Yes	No	No	No	Yes	No	Yes	No	No	No	No	No	No	No	Yes	No	<3000	Negative
B	38	Female	No	No	No	No	No	Yes	No	Yes	No	No	No	No	No	No	No	Yes	No	<3000	Negative
B	42	Female	No	Yes	No	No	No	Yes	No	Yes	No	No	No	No	No	No	No	Yes	No	<3000	Negative
B	23	Female	No	No	No	No	Yes	Yes	No	Yes	No	No	No	No	No	No	Yes	No	Yes	<3000	Negative
B	25	Male	No	Yes	No	No	No	Yes	No	No	Yes	No	No	No	No	No	Yes	Yes	No	<3000	Negative
B	22	Male	No	No	No	No	No	No	No	No	Yes	No	No	No	No	No	No	Yes	No	<3000	Negative
NA	30	Female	No	NA	NA	No	No	NA	NA	NA	NA	NA	NA	NA	NA	NA	Yes	Yes	No	NA	NA
B	20	Female	No	No	No	No	No	Yes	No	No	No	No	No	No	No	No	Yes	No	No	<3000	Negative
B	23	Female	No	No	No	No	No	Yes	No	Yes	No	No	No	No	No	No	Yes	Yes	Yes	<3000	Negative
B	48	Male	No	No	No	Yes	No	No	No	No	No	No	No	No	No	No	No	No	No	<3000	Negative
B	33	Female	No	No	No	Yes	No	Yes	No	No	No	No	No	No	No	No	No	Yes	No	<3000	Positive
B	20	Female	No	Yes	No	No	No	No	No	No	No	No	No	No	No	No	No	Yes	Yes	<3000	Positive
B	19	Female	No	Yes	No	No	No	Yes	No	Yes	No	No	No	No	No	No	Yes	No	No	<3000	Negative
NA	40	Female	Yes	NA	NA	No	Yes	NA	NA	NA	NA	NA	NA	NA	NA	NA	No	Yes	No	NA	Negative
B	24	Female	No	Yes	No	No	No	Yes	No	Yes	No	No	No	No	No	No	No	Yes	Yes	3000-6000	Positive
B	30	Female	No	Yes	No	No	No	Yes	No	Yes	No	No	No	No	No	No	No	Yes	No	<3000	Negative
B	22	Male	No	No	No	No	No	Yes	No	No	Yes	No	No	No	No	No	No	Yes	No	<3000	Negative
B	24	Male	No	No	Abstain	No	No	No	Abstain	No	No	No	No	No	No	Yes	No	Yes	Yes	6001-9000	Negative
B	27	Female	No	No	No	No	No	Yes	No	Yes	No	No	No	No	No	No	Yes	Yes	No	<3000	Negative
NA	27	Female	No	NA	NA	No	No	NA	NA	NA	NA	NA	NA	NA	NA	NA	No	Yes	No	NA	Negative
NA	20	Female	No	NA	NA	No	Yes	NA	NA	NA	NA	NA	NA	NA	NA	NA	No	No	No	NA	Negative
B	20	Female	No	Yes	No	No	No	No	No	Yes	No	No	No	No	No	No	No	Yes	No	<3000	Negative
B	20	Female	No	Yes	Yes	No	No	Yes	No	Yes	No	No	No	No	No	No	No	Yes	No	<3000	Negative
B	20	Female	No	Yes	No	No	No	Yes	No	Yes	No	No	No	No	No	No	No	No	No	<3000	Negative
B	22	Female	No	No	No	No	No	Yes	No	Yes	No	No	No	No	No	No	Yes	No	Yes	<3000	Negative
B	38	Female	No	No	No	No	No	Yes	No	No	No	No	No	No	No	No	No	Yes	Yes	<3000	Negative
C	19	Female	No	No	Abstain	No	No	Yes	Abstain	No	No	No	No	No	No	No	No	Yes	No	<3000	Negative
B	42	Male	No	No	No	No	No	Yes	No	Yes	No	No	No	No	No	No	No	No	Yes	<3000	Negative
B	31	Female	No	Yes	No	No	No	Yes	No	Yes	No	No	No	No	No	No	No	Yes	No	<3000	Negative
B	27	Female	No	Yes	No	No	No	Yes	No	Yes	No	No	No	No	No	No	No	No	No	<3000	Negative
B	24	Female	No	Yes	No	No	No	Yes	No	No	No	No	No	No	No	No	Yes	Yes	Yes	3000-6000	Negative
B	26	Female	No	No	No	Yes	No	Yes	No	Yes	No	No	No	No	No	No	No	Yes	No	<3000	Negative
B	22	Female	Yes	Yes	No	No	No	Yes	No	Yes	No	No	No	No	No	No	No	Yes	Yes	<3000	Negative
B	21	Female	Yes	No	Yes	No	Yes	Yes	Yes	Yes	No	No	No	No	No	No	No	Yes	Yes	<3000	Negative
B	27	Female	No	Yes	No	No	No	Yes	No	No	No	No	No	No	No	No	No	Yes	No	<3000	Negative
B	26	Female	No	Yes	No	No	No	Yes	No	Yes	No	No	No	No	No	No	No	Yes	No	<3000	Negative
B	33	Female	No	No	No	No	No	Yes	No	No	No	No	No	No	No	No	No	Yes	Yes	<3000	Negative
B	34	Female	No	No	No	No	No	Yes	No	Yes	No	No	No	No	No	No	No	Yes	Yes	<3000	Negative
B	19	Female	Yes	No	Yes	No	No	No	No	Yes	No	No	No	No	No	No	No	No	No	<3000	Negative
B	27	Female	Yes	No	No	No	No	Yes	No	Yes	No	No	No	No	No	No	No	Yes	No	<3000	Negative
B	23	Male	No	No	No	No	No	Yes	No	Yes	No	No	No	No	No	No	No	Yes	Yes	3000-6000	Negative
B	32	Female	No	Yes	Yes	No	No	No	No	No	No	No	No	No	No	No	Yes	No	Yes	3000-6000	Negative
B	25	Female	Yes	No	No	No	No	Yes	No	No	No	No	No	Yes	No	No	No	Yes	Yes	<3000	Negative
B	26	Male	No	No	No	No	No	Yes	No	Yes	No	No	No	No	No	No	Yes	No	No	<3000	Negative
B	19	Male	No	No	Yes	No	No	Abstain	No	Yes	No	No	No	No	No	No	No	Yes	No	<3000	Negative
B	42	Female	Yes	Yes	No	Yes	No	No	No	No	No	No	No	No	No	No	No	No	Yes	3000-6000	Negative
B	27	Female	Yes	No	No	No	No	Yes	No	Yes	No	No	No	No	No	No	No	Yes	Yes	<3000	Negative
B	38	Female	Yes	Yes	Yes	No	Yes	Yes	No	Yes	No	No	No	No	No	No	No	No	No	<3000	Negative
B	23	Female	No	No	No	No	No	Yes	No	No	No	No	No	Yes	No	No	No	Yes	No	<3000	Negative
B	40	Female	Yes	Yes	Yes	No	No	Yes	No	Yes	No	No	No	No	No	No	No	Yes	No	3000-6000	Negative
B	20	Male	No	Yes	No	No	No	Yes	No	Yes	No	No	No	No	No	No	No	No	No	<3000	Negative
B	35	Male	No	No	No	No	Yes	Abstain	No	No	No	No	No	No	No	No	No	No	No	<3000	Negative
B	25	Female	Yes	Yes	No	No	No	No	No	No	No	No	No	No	No	No	No	Yes	Yes	<3000	Negative
B	20	Female	No	No	No	No	No	Yes	No	Yes	No	No	No	No	No	No	No	No	No	<3000	Negative
B	33	Male	Yes	No	No	No	No	Yes	No	Yes	No	No	No	No	No	No	No	No	Yes	3000-6000	Negative
B	18	Female	No	No	Yes	No	No	Yes	No	Yes	No	No	No	No	No	No	No	No	No	<3000	Negative
C	32	Female	No	Yes	No	Yes	No	Yes	No	NA	NA	NA	NA	NA	NA	NA	No	Yes	Yes	3000-6000	Negative
B	28	Female	No	No	No	No	No	Yes	No	No	No	No	No	No	No	Yes	No	No	No	<3000	Positive
C	23	Female	Yes	No	No	No	No	Yes	No	Yes	No	No	No	No	No	No	No	Yes	Yes	3000-6000	Negative
B	20	Female	No	Yes	Abstain	No	No	Abstain	No	Yes	No	No	No	No	No	No	No	Yes	No	<3000	Negative
NA	27	Female	No	NA	NA	No	No	NA	NA	NA	NA	NA	NA	NA	NA	NA	No	Yes	No	NA	Negative
B	22	Female	Yes	Yes	No	No	No	Yes	No	Yes	No	No	No	No	No	No	Yes	Yes	No	<3000	Negative
B	41	Female	Yes	No	No	No	No	Yes	No	No	No	No	No	No	Yes	No	No	Yes	No	<3000	Negative
B	26	Female	Yes	Yes	No	No	No	Yes	No	Yes	No	No	No	No	No	No	No	No	No	<3000	Negative
B	30	Male	Yes	No	Yes	No	No	Yes	Yes	Yes	No	No	No	No	No	No	No	Yes	Yes	<3000	Positive
B	18	Female	No	No	No	No	No	Yes	No	Yes	No	No	No	No	No	No	No	No	No	<3000	Negative
NA	19	Female	No	NA	NA	No	No	NA	NA	NA	NA	NA	NA	NA	NA	NA	Yes	Yes	No	NA	Negative
B	32	Female	Yes	No	No	No	No	Yes	No	Yes	No	No	No	No	No	No	No	Yes	No	<3000	Negative
B	18	Male	Yes	No	No	No	No	No	No	No	No	No	No	Yes	No	No	No	No	No	>9000	Negative
B	19	Male	No	No	Yes	No	No	No	No	Yes	No	No	No	No	No	No	No	Yes	Yes	<3000	Negative
B	18	Male	No	No	No	No	No	Yes	No	Yes	No	No	No	No	No	No	No	No	No	<3000	Negative
B	18	Male	Yes	Yes	No	No	No	Yes	No	No	No	No	No	No	No	No	No	No	No	<3000	Negative
B	35	Female	Yes	Yes	No	No	No	Yes	No	Yes	No	No	No	No	No	No	No	Yes	Yes	3000-6000	Negative
B	22	Female	Yes	Yes	No	No	No	Yes	Yes	No	No	No	No	Yes	No	No	No	No	Yes	<3000	Positive
NA	22	Female	No	NA	NA	No	No	NA	NA	NA	NA	NA	NA	NA	NA	NA	No	No	No	NA	Negative
B	26	Female	Yes	Yes	Yes	No	No	Yes	No	Yes	No	No	No	No	No	No	No	No	No	<3000	Negative
B	30	Female	No	No	No	No	No	Yes	Yes	Yes	No	No	No	No	No	No	No	Yes	Yes	<3000	Negative
C	31	Female	Yes	No	No	No	No	No	No	Yes	No	No	No	No	No	No	No	Yes	No	<3000	Negative
C	25	Female	No	No	Yes	No	No	Yes	Yes	Yes	No	No	No	No	No	No	No	Yes	No	<3000	Negative
B	28	Female	No	Yes	Abstain	No	No	Yes	Abstain	Yes	No	No	No	No	No	No	No	Yes	Yes	<3000	Positive
B	39	Female	Yes	No	No	No	No	No	No	Yes	No	No	No	No	No	No	No	Yes	No	<3000	Negative
B	22	Male	Yes	No	No	No	No	Abstain	No	Yes	No	No	No	No	No	No	No	Yes	No	<3000	Negative
B	30	Female	Yes	Yes	No	No	No	Yes	No	Yes	No	No	No	No	No	No	No	Yes	No	<3000	Negative
B	24	Female	No	Yes	No	No	No	Yes	No	Yes	No	No	No	No	No	No	No	Yes	Yes	<3000	Positive
B	25	Male	Yes	No	Yes	No	No	No	No	Yes	No	No	No	No	No	No	No	Yes	Yes	3000-6000	Negative
B	53	Female	Yes	No	No	No	No	Yes	No	Yes	No	No	No	No	No	No	No	No	No	<3000	Negative
B	33	Female	No	No	No	No	No	Yes	Yes	No	No	No	No	No	No	No	No	Yes	No	<3000	Negative
B	28	Female	Yes	No	No	No	No	No	No	Yes	No	No	No	No	No	No	No	Yes	No	<3000	Negative
B	19	Male	No	Yes	No	No	No	Yes	No	Yes	No	No	No	No	No	No	No	No	Yes	>9000	Negative
B	22	Male	Yes	No	No	No	No	Yes	No	Yes	No	No	No	No	No	No	Yes	No	Yes	<3000	Negative
B	30	Female	No	No	No	No	No	Yes	No	Yes	No	No	No	No	No	No	No	Yes	No	<3000	Negative
B	18	Male	Yes	Yes	No	No	No	Yes	No	Yes	No	No	No	No	No	No	No	Yes	No	<3000	Negative
B	32	Female	No	Yes	No	Yes	No	Yes	No	Yes	No	No	No	No	No	No	No	Yes	No	<3000	Positive
B	26	Male	Yes	Yes	No	No	Yes	Yes	No	Yes	No	No	No	No	No	No	No	Yes	Yes	3000-6000	Negative
B	40	Female	Yes	No	No	No	No	Yes	Yes	Yes	No	No	No	No	No	No	No	Yes	Yes	3000-6000	Negative
B	22	Female	No	No	No	No	No	Yes	No	Yes	No	No	No	No	No	No	No	Yes	No	<3000	Negative
B	31	Female	Yes	Yes	No	No	No	Yes	No	Yes	No	No	No	No	No	No	No	Yes	No	<3000	Negative
B	22	Female	Yes	Yes	No	Yes	No	Yes	No	Yes	No	No	No	No	No	No	No	Yes	No	<3000	Negative
B	22	Female	Yes	Yes	No	No	No	Yes	No	No	No	No	No	No	No	No	No	No	Yes	<3000	Negative
B	24	Female	No	No	No	No	No	Yes	No	Yes	No	No	No	No	No	No	No	Yes	No	<3000	Negative
B	27	Male	No	No	No	No	No	Yes	No	Yes	No	No	No	No	No	No	No	Yes	Yes	3000-6000	Negative
B	22	Female	No	Yes	No	No	No	Yes	No	Yes	No	No	No	No	No	No	No	Yes	Yes	<3000	Negative
B	33	Male	No	Yes	Abstain	No	No	Yes	Abstain	No	Yes	No	No	No	No	No	No	Yes	Yes	<3000	Negative
B	21	Female	No	No	Yes	No	No	Yes	No	Yes	Yes	No	No	No	No	No	No	Yes	No	<3000	Positive
B	27	Male	Yes	Yes	No	No	No	Yes	No	No	No	No	No	No	No	No	Yes	No	No	<3000	Negative
B	39	Female	Yes	No	No	No	No	Yes	No	Yes	Yes	No	No	No	No	No	No	Yes	No	<3000	Negative
B	24	Male	No	Yes	Yes	No	No	No	Yes	Yes	Yes	No	No	No	No	No	No	Yes	Yes	<3000	Positive
B	21	Male	Yes	Yes	No	No	No	Yes	No	No	Yes	No	No	No	No	No	No	No	Yes	3000-6000	Negative
B	34	Female	Yes	No	No	No	No	Yes	Yes	Yes	No	No	No	No	No	No	No	Yes	No	<3000	Negative
B	20	Female	No	No	No	No	No	Yes	No	No	No	No	No	No	No	No	No	Yes	No	<3000	Negative
B	43	Male	No	No	No	No	No	Yes	No	No	No	No	No	No	Yes	No	No	Yes	Yes	<3000	Negative
B	22	Female	No	No	Abstain	No	No	Abstain	Abstain	No	No	No	No	No	No	Yes	No	Yes	No	<3000	Negative
B	38	Female	Yes	No	No	No	Yes	Abstain	No	Yes	No	No	No	No	No	No	No	Yes	No	<3000	Negative
B	37	Male	No	Yes	No	No	No	No	No	Yes	No	No	No	No	No	No	No	Yes	Yes	<3000	Negative
B	28	Female	No	No	Yes	No	No	Yes	No	Yes	No	No	No	No	No	No	Yes	No	No	>9000	Negative
B	25	Female	No	No	No	No	No	Yes	No	Yes	No	No	No	No	No	No	No	No	No	<3000	Positive
B	26	Male	No	No	No	No	No	Yes	No	Yes	No	No	Yes	No	No	No	Yes	No	Yes	3000-6000	Negative
B	23	Female	No	Yes	No	No	No	Yes	No	Yes	No	No	No	No	No	No	No	No	No	<3000	Negative
B	26	Female	No	No	No	No	No	Yes	No	Yes	No	No	No	No	No	No	No	Yes	No	<3000	Positive
A	27	Male	No	Yes	No	No	No	Yes	No	Yes	No	No	No	No	No	No	No	Yes	No	<3000	Negative
A	19	Male	No	No	No	No	No	Yes	No	Yes	Yes	No	No	No	No	No	No	Yes	No	<3000	Positive
B	20	Female	No	Yes	No	No	No	Yes	No	Yes	No	No	No	No	No	No	No	Yes	Yes	<3000	Positive
B	51	Female	No	No	No	No	No	Yes	No	Yes	No	No	No	Yes	No	No	No	No	Yes	<3000	Negative
B	27	Female	Yes	Yes	Abstain	Yes	No	Abstain	No	No	No	No	No	No	No	No	No	Yes	No	>9000	Negative
B	20	Female	Yes	No	Yes	No	No	Yes	No	Yes	No	No	No	No	No	No	No	Yes	No	<3000	Negative
B	23	Male	Yes	Yes	No	No	No	Yes	No	Yes	No	No	No	No	No	No	No	No	Yes	<3000	Negative
B	26	Female	No	Yes	No	No	No	Yes	No	Yes	No	No	No	No	No	No	Yes	No	No	<3000	Negative
B	26	Female	No	Yes	No	No	No	No	No	Yes	No	No	No	No	No	No	No	Yes	Yes	<3000	Negative
B	19	Female	No	Yes	No	No	No	Yes	No	Yes	No	No	No	No	No	No	No	Yes	No	<3000	Negative
B	25	Female	No	Yes	No	No	No	Yes	No	Yes	No	No	No	No	No	No	Yes	No	No	<3000	Negative
B	19	Female	No	Yes	No	No	No	Yes	No	Yes	No	No	No	No	No	No	Yes	Yes	No	<3000	Negative
B	33	Female	No	Yes	No	No	No	No	No	No	No	No	Yes	No	No	No	No	Yes	Yes	<3000	Negative
B	27	Female	No	No	No	No	No	Yes	No	Yes	No	No	Yes	No	No	No	No	Yes	No	<3000	Positive
B	27	Female	No	Yes	No	No	No	Yes	No	No	No	No	No	No	No	No	No	Yes	No	<3000	Negative
B	19	Female	No	No	No	No	No	Yes	No	No	No	No	No	No	No	No	No	Yes	No	<3000	Negative
B	35	Female	No	No	No	No	No	Yes	No	No	No	No	No	No	No	No	No	Yes	No	<3000	Negative
B	23	Female	No	Yes	No	No	No	Yes	No	Yes	No	No	No	No	No	No	Yes	No	No	<3000	Negative
B	29	Male	No	No	No	Yes	No	No	No	No	No	No	No	Yes	No	No	No	No	Yes	<3000	Negative
B	25	Female	No	No	No	Yes	No	Yes	No	Yes	No	No	No	No	No	No	No	Yes	Yes	<3000	Negative
C	21	NA	No	No	Abstain	No	No	Abstain	No	No	No	No	No	No	No	No	No	No	No	<3000	Negative
B	35	Female	No	No	No	Yes	No	Yes	No	Yes	Yes	No	No	No	No	No	No	Yes	No	<3000	Negative
B	21	Female	Yes	Yes	No	No	No	No	No	Yes	No	No	No	No	No	No	No	Yes	No	<3000	Negative
B	29	Female	No	No	No	No	No	Yes	No	Yes	Yes	No	No	No	No	No	No	Yes	No	<3000	Positive
B	22	Female	No	Yes	Yes	Yes	No	Yes	No	Yes	No	No	No	No	No	No	No	Yes	Yes	<3000	Negative
B	24	Female	No	Yes	No	No	Yes	Abstain	No	Yes	No	No	No	No	No	No	No	No	Yes	<3000	Negative
B	38	Female	Yes	No	Yes	No	No	Yes	Yes	Yes	No	No	No	No	No	No	No	Yes	No	<3000	Negative
B	29	Male	No	No	No	No	No	No	No	Yes	No	No	No	No	No	No	No	Yes	No	<3000	Positive
B	40	Female	No	No	No	No	Yes	Yes	Yes	Yes	No	No	No	No	No	No	No	No	No	<3000	Negative
NA	26	Female	No	NA	NA	No	No	NA	NA	NA	NA	NA	NA	NA	NA	NA	Yes	Yes	No	NA	Negative
B	23	Male	No	Yes	No	No	No	Yes	No	No	No	No	No	No	No	No	Yes	No	Yes	<3000	Negative
B	41	Female	Yes	No	No	No	No	Yes	No	Yes	No	No	No	No	No	No	No	Yes	Yes	<3000	Negative
B	30	Female	No	No	No	No	No	Abstain	No	Yes	No	No	No	No	No	No	No	Yes	No	<3000	Negative
B	39	Female	No	No	No	No	No	Yes	No	NA	NA	NA	NA	NA	NA	NA	No	Yes	No	<3000	Negative
B	34	Male	No	No	No	No	No	Yes	No	Yes	No	No	No	No	No	No	No	Yes	Yes	6001-9000	Negative
B	41	Female	No	No	No	No	No	Yes	Yes	Yes	No	No	No	No	No	No	No	Yes	No	<3000	Negative
C	31	Female	Yes	Yes	No	No	No	Abstain	No	No	No	No	No	No	No	No	No	Yes	No	<3000	Negative
B	24	Female	No	Yes	No	No	No	Yes	No	Yes	No	No	No	No	No	No	No	Yes	No	<3000	Negative
B	20	Female	No	No	No	No	No	Yes	No	Yes	No	No	No	Yes	No	No	Yes	Yes	No	<3000	Negative
B	31	Female	No	Yes	No	No	No	Yes	No	Yes	No	No	No	Yes	No	No	No	Yes	No	<3000	Negative
C	37	Female	No	Yes	No	No	No	Yes	No	Yes	No	No	Yes	No	No	No	No	Yes	Yes	<3000	Positive
C	31	Female	Yes	Yes	No	No	No	Yes	No	Yes	No	No	No	No	No	No	No	No	Yes	<3000	Negative
B	20	Female	No	No	No	No	No	Abstain	No	No	No	No	No	No	No	No	No	Yes	No	<3000	Negative
B	48	Male	No	Yes	No	No	No	Yes	Yes	No	No	No	No	No	No	No	No	No	No	<3000	Negative
B	55	Male	Yes	No	No	No	No	Yes	No	Yes	No	No	No	No	No	No	No	No	Yes	<3000	Negative
B	38	Male	No	Yes	No	Yes	No	Yes	No	No	Yes	No	No	No	No	No	No	Yes	No	<3000	Negative
B	39	Female	No	Yes	No	No	No	Yes	No	Yes	No	No	No	No	No	No	Yes	No	Yes	3000-6000	Negative
B	22	Female	No	Yes	No	No	No	No	No	Yes	No	No	No	No	No	No	Yes	Yes	No	<3000	Negative
B	28	Female	No	No	No	No	No	Yes	Yes	No	Yes	Yes	No	No	No	No	No	Yes	Yes	<3000	Negative
B	24	Female	Yes	Yes	Abstain	No	No	Abstain	Abstain	No	No	No	No	No	No	Yes	No	Yes	No	<3000	Negative
B	19	Female	No	Yes	No	Yes	No	Yes	No	Yes	No	No	No	No	No	No	Yes	No	No	<3000	Negative
A	18	Female	No	Yes	No	No	No	Yes	No	Yes	Yes	No	No	No	No	No	Yes	No	No	<3000	Negative
B	26	Female	No	Yes	No	No	No	Yes	No	No	No	No	No	No	No	Yes	No	No	No	<3000	Negative
B	45	Female	No	No	No	No	No	Yes	No	Yes	No	No	No	No	No	No	No	No	No	<3000	Negative
B	26	Male	No	No	No	No	No	Yes	No	No	Yes	No	No	No	No	Yes	No	No	Yes	6001-9000	Negative
C	31	Female	No	Yes	No	No	No	Abstain	No	Yes	Yes	No	No	No	No	No	No	Yes	No	<3000	Negative
B	19	Female	Yes	No	No	No	No	Yes	No	Yes	No	No	No	No	No	No	No	No	Yes	3000-6000	Negative
C	21	Female	No	No	No	No	No	Yes	No	No	No	No	No	No	No	No	Yes	Yes	No	<3000	Negative
B	24	Female	No	No	No	No	No	Yes	No	Yes	No	No	No	No	No	No	No	Yes	No	<3000	Negative
B	27	Female	Yes	Yes	Yes	No	No	Yes	Yes	Yes	No	No	No	No	No	No	No	Yes	No	<3000	Negative
B	29	Female	No	Yes	Yes	No	No	Yes	No	Yes	No	No	No	No	No	No	No	Yes	No	<3000	Negative
B	27	Female	Yes	No	No	No	No	Yes	No	Yes	No	No	No	Yes	No	No	No	No	No	<3000	Negative
B	25	Female	No	Yes	Yes	No	No	Yes	Yes	Yes	No	No	No	No	No	No	No	No	No	<3000	Negative
B	34	Female	Yes	Yes	Yes	No	No	Yes	No	NA	NA	NA	NA	NA	NA	NA	No	Yes	Yes	<3000	Negative
B	37	Female	No	Yes	No	No	No	Yes	No	No	No	No	No	Yes	No	No	No	No	No	<3000	Negative
B	21	Female	No	Yes	No	No	No	Yes	No	Yes	No	No	No	No	No	No	No	Yes	No	<3000	Positive
B	23	Female	No	Yes	No	No	No	Yes	Yes	No	No	No	No	No	No	No	Yes	Yes	Yes	<3000	Negative
B	30	Female	Yes	No	No	No	No	Yes	No	Yes	No	No	No	Yes	No	No	No	Yes	Yes	<3000	Negative
B	18	Female	No	Yes	Yes	No	No	Yes	No	Yes	Yes	No	No	No	No	No	Yes	Yes	No	<3000	Negative
B	22	Female	No	Yes	No	No	No	No	No	Yes	Yes	No	No	No	No	No	No	No	Yes	<3000	Negative
C	32	Male	No	No	No	No	No	Yes	No	Yes	No	No	No	No	No	No	No	Yes	No	<3000	Positive
B	26	Female	Yes	Yes	No	No	No	Yes	No	Yes	No	No	No	No	No	No	Yes	Yes	No	<3000	Negative
C	20	Female	No	No	No	No	Yes	Yes	No	No	No	No	Yes	No	No	No	No	Yes	Yes	<3000	Negative
B	20	Female	No	No	Yes	No	No	Yes	No	Yes	No	No	No	No	No	No	No	Yes	No	<3000	Negative
B	20	Male	No	No	No	No	No	Yes	No	Yes	No	No	No	No	No	No	No	Yes	No	<3000	Negative
B	21	Female	No	Yes	Yes	No	Yes	Yes	No	Yes	Yes	No	No	No	No	No	No	Yes	No	<3000	Negative
B	21	Female	No	Yes	No	No	No	No	No	Yes	No	No	No	No	No	No	No	Yes	No	<3000	Negative
B	26	Male	No	Yes	Yes	No	No	Yes	No	Yes	No	No	No	No	No	No	No	Yes	Yes	3000-6000	Negative
B	24	Male	No	No	No	No	No	Yes	No	No	No	No	No	No	No	No	No	Yes	No	<3000	Negative
A	26	Female	No	Yes	No	No	No	Yes	No	No	No	No	No	No	No	No	No	No	Yes	<3000	Negative
A	45	Female	Yes	No	No	No	Yes	Yes	No	No	No	No	No	No	No	No	No	No	Yes	3000-6000	Negative
A	27	Female	No	No	No	No	No	Abstain	No	No	No	No	No	No	No	No	No	Yes	Yes	<3000	Negative
A	45	Female	Yes	Yes	No	No	No	Yes	No	No	No	No	No	No	No	No	No	No	No	<3000	Negative
A	22	Female	No	Yes	No	No	No	Yes	No	Yes	No	No	No	No	No	No	Yes	Yes	No	<3000	Negative
A	22	Female	No	Yes	No	No	No	Abstain	No	No	Yes	No	No	No	No	No	No	No	No	<3000	Negative
C	19	Female	No	Yes	No	No	No	Yes	No	No	No	No	No	No	No	No	Yes	No	Yes	<3000	Negative
C	25	Female	No	No	No	No	No	Yes	No	Yes	No	No	No	No	No	No	No	No	Yes	>9000	Negative
C	37	Female	Yes	Yes	No	Yes	No	Yes	No	Yes	No	No	No	Yes	No	No	Yes	No	Yes	>9000	Positive
C	38	Female	No	Yes	No	Yes	No	Yes	No	No	No	No	No	No	No	No	No	Yes	Yes	>9000	Negative
C	54	Female	Yes	No	No	No	Yes	Yes	No	No	No	No	No	No	No	No	No	No	Yes	>9000	Negative
C	43	Male	No	No	No	No	No	Yes	No	No	No	No	No	No	No	No	No	Yes	No	<3000	Negative
B	32	Female	No	Yes	No	No	No	Yes	No	Yes	No	No	No	No	No	No	No	No	Yes	<3000	Negative
C	30	Male	No	No	No	No	No	Yes	No	No	No	No	No	No	No	No	No	Yes	No	<3000	Negative
C	31	Female	Yes	No	No	No	No	Yes	No	No	No	No	No	No	No	No	Yes	No	Yes	6001-9000	Negative
C	45	Female	No	No	No	No	No	Yes	No	No	No	No	No	No	No	No	No	No	Yes	<3000	Negative
C	20	Male	No	No	No	No	No	Yes	No	No	No	No	No	No	Yes	No	No	No	No	<3000	Negative
C	26	Male	No	No	No	No	No	Yes	No	Yes	No	No	No	Yes	No	No	No	No	Yes	3000-6000	Negative
C	30	Female	Yes	Yes	No	No	No	Yes	No	Yes	No	No	No	No	No	No	No	No	No	<3000	Negative
C	42	Male	No	No	No	No	No	Yes	No	No	Yes	No	No	Yes	No	No	No	Yes	Yes	<3000	Positive
C	54	Male	No	No	No	Yes	Yes	Yes	No	Yes	No	No	No	Yes	No	No	No	No	No	<3000	Negative
C	29	Male	No	No	No	No	No	Yes	No	Yes	Yes	No	No	Yes	No	No	No	Yes	Yes	<3000	Negative
C	26	Male	No	No	No	No	No	Yes	No	Yes	Yes	No	No	Yes	No	No	No	Yes	Yes	<3000	Negative
C	31	Female	No	No	No	No	No	Yes	No	No	No	No	No	No	No	No	No	Yes	No	<3000	Negative
C	18	Male	No	No	No	No	No	Yes	No	Yes	No	No	No	No	No	No	No	No	No	NA	Negative
C	29	Female	No	No	No	No	No	Yes	No	Yes	No	No	No	No	No	No	No	Yes	No	<3000	Negative
C	22	Male	No	No	No	No	No	Yes	No	No	No	No	No	No	No	No	No	No	No	NA	Negative
B	25	Male	Yes	No	No	Yes	No	Yes	No	Yes	No	No	No	No	No	No	No	Yes	Yes	<3000	Negative
B	20	Female	Yes	No	No	No	No	Yes	No	Yes	No	No	No	No	No	No	No	No	No	3000-6000	Negative
B	42	Male	No	No	No	No	No	No	No	No	No	No	No	No	No	No	No	No	No	<3000	Negative
B	41	Male	No	No	No	No	No	Yes	No	Yes	No	No	No	Yes	No	No	No	Yes	Yes	3000-6000	Positive
B	37	Female	Yes	No	No	No	No	Yes	No	Yes	Yes	No	No	Yes	No	No	Yes	No	No	<3000	Negative
B	21	Female	Yes	No	No	No	No	No	No	No	No	No	No	No	No	No	No	No	Yes	<3000	Negative
B	26	Female	Yes	No	No	No	No	Yes	No	Yes	No	No	No	No	No	No	Yes	Yes	Yes	<3000	Negative
B	18	Female	Yes	No	No	No	No	Yes	No	Yes	No	No	No	No	No	No	No	Yes	No	<3000	Negative
B	22	Male	Yes	No	No	No	No	Yes	No	Yes	No	No	No	No	No	No	No	Yes	Yes	<3000	Negative
B	28	Male	No	No	No	Yes	No	Yes	No	No	Yes	No	No	Yes	No	No	No	No	No	<3000	Negative
B	30	Male	Yes	No	No	Yes	No	Yes	No	Yes	No	No	No	No	No	No	No	No	Yes	<3000	Negative
B	31	Female	Yes	No	No	No	No	Yes	No	Yes	No	No	No	Yes	No	No	No	Yes	Yes	<3000	Negative
B	37	Female	No	No	No	No	No	Abstain	No	No	No	No	No	No	No	No	No	Yes	Yes	<3000	Negative
B	23	Female	Yes	Yes	No	No	No	Yes	No	Yes	No	No	No	No	No	No	No	Yes	No	<3000	Negative
B	29	Male	Yes	No	No	No	No	Yes	No	Yes	No	No	No	Yes	No	No	No	Yes	Yes	3000-6000	Negative
B	41	Male	Yes	No	No	No	No	Yes	No	Yes	No	No	No	Yes	No	No	No	No	Yes	3000-6000	Negative
B	34	Male	Yes	Yes	No	No	No	Yes	No	Yes	No	No	No	No	No	No	No	No	Yes	<3000	Negative
B	35	Male	No	No	No	No	No	No	No	No	No	No	No	No	No	No	Yes	No	Yes	<3000	Negative
B	35	Male	No	Yes	No	No	No	Yes	No	Yes	Yes	No	No	No	No	No	No	No	Yes	3000-6000	Negative
B	26	Male	Yes	Yes	No	No	No	Yes	No	Yes	No	No	No	No	Yes	No	No	No	Yes	<3000	Negative
B	31	Male	No	Yes	No	No	No	Yes	No	Yes	Yes	No	No	No	No	No	Yes	No	Yes	3000-6000	Negative
B	40	Male	No	Yes	No	No	No	No	No	No	No	No	No	Yes	No	No	No	No	No	<3000	Negative
B	29	Female	No	Yes	No	No	No	No	No	Yes	No	No	No	No	No	No	No	No	Yes	<3000	Positive
B	26	Female	Yes	No	No	No	No	Yes	No	Yes	No	No	No	No	No	No	No	No	Yes	<3000	Positive
B	29	Female	Yes	No	No	No	No	Yes	No	Yes	No	No	No	No	No	No	No	No	Yes	3000-6000	Negative
B	27	Female	No	No	No	No	No	Yes	No	Yes	No	No	No	No	No	No	No	No	No	<3000	Negative
B	29	Female	Yes	Yes	No	No	No	Yes	No	Yes	No	No	No	No	No	No	No	Yes	Yes	<3000	Negative
B	25	Female	No	Yes	No	No	No	Yes	No	Yes	No	No	No	No	No	No	No	Yes	Yes	<3000	Negative
B	40	Male	Yes	No	No	No	No	Yes	No	Yes	Yes	No	Yes	No	No	No	No	Yes	No	<3000	Positive
B	45	Female	Yes	No	No	Yes	Yes	Yes	No	Yes	No	No	No	No	No	No	Yes	No	Yes	<3000	Negative
B	22	Male	No	No	No	No	No	Yes	No	No	No	No	No	No	No	No	No	Yes	Yes	<3000	Negative
B	24	Male	No	No	No	No	No	Yes	No	Yes	No	No	No	No	No	No	No	Yes	Yes	<3000	Negative
B	26	Female	Yes	Yes	No	No	No	Yes	No	Yes	No	No	No	No	No	No	No	No	No	<3000	Negative
B	31	Female	No	No	No	No	No	Yes	No	Yes	No	No	No	No	No	No	No	No	No	<3000	Negative
B	38	Female	No	No	No	No	No	Yes	No	Yes	No	No	No	No	No	No	No	Yes	No	<3000	Positive
B	31	Female	No	Yes	No	No	No	Yes	No	No	Yes	No	No	Yes	No	No	No	Yes	Yes	<3000	Negative
B	23	Female	No	No	No	No	No	Abstain	No	No	No	No	No	No	No	No	No	Yes	Yes	<3000	Negative
B	31	Female	Yes	Yes	No	No	No	Yes	No	Yes	No	No	No	No	No	No	No	Yes	No	<3000	Negative
B	31	Female	Yes	Yes	No	No	No	Yes	No	Yes	No	No	No	No	No	No	No	Yes	No	<3000	Negative
B	20	Female	No	Yes	No	No	No	Yes	No	Yes	No	No	No	No	No	No	No	Yes	No	<3000	Negative
B	35	Female	No	No	No	No	No	Yes	No	Yes	No	No	No	No	No	No	Yes	Yes	Yes	3000-6000	Negative
B	33	Female	Yes	Yes	No	No	No	Yes	No	Yes	No	No	No	No	No	No	No	Yes	No	<3000	Negative
B	25	Male	Yes	No	No	No	No	Yes	No	Yes	No	No	No	No	No	No	No	No	Yes	3000-6000	Negative
B	46	Male	No	Yes	No	No	No	Yes	No	Yes	No	No	No	Yes	No	No	No	No	Yes	<3000	Negative
B	22	Male	No	Yes	No	No	Yes	Yes	No	Yes	No	No	No	Yes	No	No	Yes	Yes	Yes	<3000	Negative
B	24	Female	No	No	No	No	No	Yes	No	Yes	No	No	No	No	No	No	No	Yes	Yes	<3000	Negative
B	25	Female	No	Yes	No	No	No	Yes	No	Yes	No	No	No	No	No	No	Yes	Yes	No	<3000	Negative
B	19	Female	No	No	No	No	No	Yes	No	Yes	No	No	No	No	No	No	Yes	No	No	<3000	Negative
B	23	Female	No	No	No	No	No	Yes	No	Yes	No	No	No	No	No	No	No	Yes	Yes	3000-6000	Negative
B	38	Male	No	No	No	No	No	Yes	No	No	No	No	No	No	No	No	No	No	Yes	3000-6000	Negative
B	34	Female	No	No	No	No	Yes	Yes	No	Yes	No	No	No	No	No	No	No	No	Yes	3000-6000	Negative
B	25	Male	Yes	No	No	No	No	Yes	No	Yes	No	No	No	No	No	No	No	No	Yes	<3000	Negative
B	30	Male	Yes	No	No	No	No	Yes	No	Yes	No	No	No	No	No	No	Yes	No	Yes	<3000	Negative
B	25	Female	No	Yes	No	No	No	Yes	No	No	No	No	No	No	No	No	No	No	Yes	<3000	Negative
B	28	Female	No	No	No	No	Yes	Yes	No	Yes	No	No	No	No	No	No	No	No	No	<3000	Negative
B	26	Male	No	No	No	No	No	Yes	No	Yes	No	No	No	No	No	No	No	No	No	<3000	Negative
B	21	Female	No	Yes	No	No	No	Yes	No	No	Yes	No	No	No	No	No	No	No	No	<3000	Negative
B	25	Female	No	No	No	No	Yes	Yes	No	Yes	No	No	No	Yes	No	No	No	No	No	<3000	Negative
B	34	Male	No	No	No	No	No	Yes	No	Yes	No	No	No	No	No	No	No	No	Yes	<3000	Negative
B	34	Female	Yes	Yes	No	No	No	Yes	No	Yes	No	No	No	No	No	No	No	No	No	<3000	Negative
B	31	Male	Yes	No	No	No	No	Yes	No	Yes	No	No	No	No	No	No	No	No	Yes	3000-6000	Negative
B	37	Male	No	No	No	No	No	Yes	No	Yes	No	No	No	No	No	No	No	No	Yes	<3000	Negative
B	52	Female	Yes	No	No	No	No	Yes	No	Yes	No	No	No	No	No	No	No	No	No	<3000	Negative
B	45	Female	No	No	No	No	No	Yes	No	Yes	No	No	No	No	No	No	No	No	No	<3000	Negative
B	28	Male	No	No	No	No	No	Yes	No	Yes	No	No	No	Yes	No	No	No	Yes	Yes	<3000	Negative
B	28	Female	No	No	No	No	No	Yes	No	Yes	No	No	No	No	No	No	No	Yes	Yes	<3000	Negative
B	48	Female	Yes	Yes	No	No	No	Yes	No	Yes	No	No	No	No	No	No	No	No	No	<3000	Negative
B	41	Male	Yes	Yes	No	No	No	Yes	No	Yes	No	No	No	No	No	No	No	Yes	Yes	<3000	Negative
B	32	Female	Yes	Yes	No	No	No	Yes	No	Yes	No	No	No	No	No	No	No	No	No	<3000	Negative
B	26	Male	No	No	No	Yes	No	Yes	No	Yes	No	No	No	No	No	No	No	No	Yes	<3000	Negative
B	21	Female	Yes	Yes	No	No	No	Yes	No	Yes	No	No	No	No	No	No	No	No	No	<3000	Negative
B	33	Female	Yes	Yes	No	No	No	Yes	No	Yes	No	No	No	No	No	No	No	No	Yes	3000-6000	Negative
B	32	Female	No	No	No	No	No	Yes	No	Yes	No	No	No	No	No	No	No	No	Yes	3000-6000	Negative
B	38	Male	Yes	No	No	No	No	Yes	No	Yes	No	No	No	Yes	No	No	Yes	No	Yes	<3000	Negative
B	29	Female	Yes	No	No	No	No	Yes	No	Yes	No	No	No	No	No	No	No	No	Yes	<3000	Negative
B	36	Female	No	No	No	No	No	Yes	No	Yes	No	No	No	No	No	No	No	No	No	<3000	Negative
B	37	Female	No	No	No	No	No	Yes	No	Yes	No	No	No	No	No	No	No	Yes	Yes	<3000	Negative
B	19	Female	No	No	No	No	No	Yes	No	Yes	No	No	No	No	No	No	Yes	No	No	<3000	Negative
B	30	Female	No	Yes	Yes	No	No	Yes	No	No	No	No	No	Yes	Yes	No	No	Yes	No	<3000	Negative
B	38	Female	No	Yes	No	Yes	No	Yes	No	No	No	No	No	Yes	No	No	No	No	Yes	<3000	Negative
B	26	Male	No	No	No	No	No	Yes	No	Yes	Yes	No	No	Yes	No	No	No	No	No	<3000	Positive
B	28	Male	No	No	No	No	No	Yes	No	Yes	Yes	No	No	Yes	No	No	No	Yes	Yes	<3000	Negative
B	42	Female	No	No	Yes	No	Yes	No	No	Yes	No	No	No	No	No	No	No	Yes	Yes	<3000	Positive
B	41	Female	No	Yes	Yes	No	Yes	No	No	No	Yes	Yes	No	No	Yes	No	No	No	No	<3000	Negative
B	24	Female	Yes	No	No	No	No	Yes	No	Yes	No	No	No	No	No	No	No	No	No	<3000	Negative
B	33	Female	No	No	No	No	No	Yes	No	Yes	No	No	Yes	No	No	No	No	Yes	No	<3000	Positive
B	27	Male	Yes	No	No	No	No	Yes	No	Yes	No	No	No	No	No	No	No	No	No	<3000	Negative
B	29	Female	No	Yes	No	No	No	No	No	Yes	No	No	Yes	No	No	No	No	Yes	Yes	<3000	Negative
B	24	Male	No	No	No	No	No	Yes	No	Yes	No	No	No	No	No	No	No	No	Yes	<3000	Negative
B	27	Female	No	No	No	No	No	No	No	No	No	No	No	No	No	No	Yes	Yes	Yes	<3000	Negative
B	18	Female	No	No	No	No	No	Yes	No	Yes	Yes	No	No	No	No	No	No	Yes	No	<3000	Negative
B	41	Female	Yes	No	No	No	No	Yes	No	Yes	No	No	No	No	No	No	No	Yes	Yes	3000-6000	Negative
B	37	Female	No	Yes	No	No	No	Yes	No	No	No	No	No	No	No	No	No	No	Yes	<3000	Negative
B	38	Female	Yes	No	No	No	No	Yes	No	Yes	No	No	No	No	No	No	No	Yes	Yes	<3000	Negative
B	33	Male	No	No	Yes	No	No	No	No	Yes	No	No	No	Yes	No	No	No	Yes	Yes	<3000	Positive
B	30	Male	No	No	No	No	No	No	No	No	No	No	No	No	No	No	No	Yes	No	<3000	Negative
B	28	Female	No	Yes	No	No	No	Yes	No	No	Yes	No	No	Yes	No	No	Yes	Yes	Yes	<3000	Negative
B	24	Female	No	Yes	No	No	No	No	No	Yes	No	No	No	No	No	No	No	Yes	Yes	<3000	Negative
B	27	Female	Yes	Yes	No	No	No	Yes	No	No	No	No	No	No	No	No	No	Yes	Yes	<3000	Negative
B	43	Female	Yes	Yes	No	Yes	No	No	No	No	No	No	No	No	No	No	No	Yes	Yes	<3000	Negative
B	33	Male	Yes	No	No	No	No	Yes	No	Yes	No	No	No	No	No	No	No	No	Yes	<3000	Positive
B	37	Female	No	Yes	No	No	No	Yes	No	Yes	No	No	No	No	No	No	No	Yes	Yes	<3000	Negative
B	18	Male	No	No	No	No	No	Yes	No	Yes	No	No	No	No	No	No	Yes	No	No	<3000	Negative
B	18	Female	No	Yes	No	No	No	Yes	No	No	No	No	No	No	No	No	Yes	No	No	<3000	Negative
B	33	Male	No	Yes	No	No	No	Yes	No	Yes	No	No	No	No	No	No	No	No	Yes	3000-6000	Negative
B	44	Male	Yes	No	No	Yes	No	Yes	No	Yes	No	No	No	No	No	No	No	No	No	<3000	Negative
B	43	Female	No	No	No	No	No	Yes	No	No	No	No	No	No	No	No	No	No	Yes	>9000	Negative
B	33	Female	Yes	Yes	No	No	Yes	Yes	No	Yes	No	No	No	No	No	No	No	Yes	No	<3000	Negative
B	20	Male	No	No	No	No	No	Yes	No	Yes	No	No	No	Yes	Yes	No	No	No	Yes	3000-6000	Negative
B	24	Female	No	No	No	No	No	Yes	No	Yes	No	No	No	Yes	No	No	Yes	Yes	Yes	>9000	Negative
B	34	Female	No	No	No	No	No	Yes	No	Yes	No	No	No	No	No	No	No	No	Yes	<3000	Negative
B	40	Female	No	No	No	No	No	Yes	No	Yes	No	No	No	No	No	No	No	Yes	Yes	3000-6000	Negative
B	22	Male	No	No	No	No	No	Yes	No	Yes	Yes	No	No	Yes	No	No	No	Yes	Yes	<3000	Negative
B	28	Female	No	No	No	Yes	No	Yes	No	Yes	No	No	No	No	No	No	No	Yes	No	<3000	Negative
B	23	Male	No	No	No	No	No	Yes	No	Yes	Yes	No	No	Yes	No	No	No	No	Yes	3000-6000	Negative
B	37	Female	No	No	No	Yes	No	Yes	No	Yes	No	No	No	No	No	No	No	No	Yes	3000-6000	Negative
B	39	Female	No	No	No	No	No	Yes	No	No	No	No	No	No	No	No	No	Yes	Yes	<3000	Negative
B	26	Female	Yes	No	No	No	No	No	No	No	No	No	No	No	No	No	No	Yes	No	<3000	Negative
B	20	Female	No	No	No	No	No	Yes	No	Yes	No	No	No	No	No	No	No	Yes	No	<3000	NA
B	32	Female	Yes	No	No	No	No	Yes	No	Yes	No	No	No	No	No	No	No	No	Yes	3000-6000	Negative
B	29	Female	Yes	Yes	No	No	No	Yes	No	Yes	No	No	No	No	No	No	Yes	Yes	No	<3000	Negative
B	26	Female	No	No	No	No	No	Yes	No	Yes	No	No	No	No	No	No	No	No	Yes	6001-9000	Positive
B	29	Female	Yes	Yes	No	No	No	Yes	No	Yes	No	No	No	No	No	No	No	No	Yes	3000-6000	Negative
B	23	Female	No	No	No	No	Yes	Yes	No	Yes	No	No	No	Yes	No	No	No	No	Yes	3000-6000	Negative
B	19	Female	No	Yes	No	No	Yes	Yes	No	Yes	No	No	No	No	No	No	Yes	Yes	No	<3000	Negative
B	27	Male	No	No	No	No	No	No	No	No	No	No	No	No	No	No	No	No	No	<3000	NA
B	26	Female	Yes	No	No	No	No	Yes	No	No	No	No	No	No	No	No	No	Yes	No	<3000	Negative
B	32	Male	Yes	Yes	No	No	No	Yes	No	No	No	No	No	No	No	No	No	Yes	Yes	<3000	Negative
B	23	Female	Yes	Yes	No	No	No	Yes	No	Yes	No	No	No	No	No	No	No	Yes	Yes	<3000	Negative
B	25	Female	No	No	No	No	Yes	Yes	No	Yes	No	No	No	No	No	No	Yes	No	Yes	3000-6000	Negative
B	35	Male	Yes	No	No	No	No	Yes	No	Yes	No	No	No	No	No	No	No	No	No	<3000	Negative
B	23	Male	No	No	No	No	No	Yes	No	Yes	Yes	No	No	Yes	Yes	No	Yes	No	Yes	3000-6000	Negative
B	21	Female	Yes	Yes	No	No	No	Yes	No	Yes	No	No	No	No	No	No	No	Yes	No	<3000	Negative
B	23	Male	No	No	No	No	No	No	No	No	No	No	No	No	No	No	Yes	No	Yes	3000-6000	Negative
B	22	Female	Yes	Yes	No	No	No	Yes	No	Yes	No	No	No	No	No	No	No	No	No	<3000	Negative
B	43	Male	Yes	No	No	No	No	Yes	No	Yes	Yes	No	No	No	No	No	Yes	No	No	<3000	Negative
B	19	Male	No	No	No	No	No	Yes	No	Yes	No	No	No	No	No	No	No	Yes	Yes	6001-9000	Negative
B	34	Male	No	No	No	No	Yes	Yes	No	Yes	No	No	No	Yes	No	No	No	Yes	Yes	3000-6000	Negative
B	55	Male	No	Yes	No	No	Yes	No	No	No	No	No	No	No	No	No	Yes	No	Yes	3000-6000	Negative
B	25	Female	No	No	Yes	No	Yes	Yes	No	Yes	No	No	No	Yes	No	No	No	No	Yes	3000-6000	Negative
B	34	Male	No	Yes	No	No	No	Yes	No	No	Yes	No	No	Yes	No	No	Yes	No	Yes	6001-9000	Negative
B	43	Female	Yes	Yes	No	No	Yes	Yes	No	Yes	No	No	No	No	No	No	Yes	No	Yes	3000-6000	Negative
B	26	Male	No	Yes	No	No	No	Yes	No	Yes	No	No	No	Yes	Yes	No	No	No	Yes	<3000	Negative
B	24	Female	Yes	Yes	No	No	No	Yes	No	No	No	No	No	No	No	No	No	No	No	<3000	Negative
B	22	Female	No	Yes	No	No	No	Yes	No	Yes	No	No	No	Yes	No	No	No	No	Yes	<3000	Negative
B	23	Female	No	Yes	No	No	No	Yes	No	Yes	No	No	No	No	No	No	No	No	No	<3000	Negative
B	30	Female	Yes	Yes	No	No	Yes	Yes	No	Yes	No	No	No	No	No	No	Yes	No	No	<3000	Negative
B	33	Male	Yes	Yes	No	No	Yes	Yes	No	Yes	Yes	No	No	Yes	No	No	Yes	No	Yes	>9000	Negative
B	19	Female	No	Yes	No	No	No	Yes	No	No	No	No	No	No	No	No	Yes	Yes	No	<3000	Negative
B	43	Female	No	No	No	No	Yes	Yes	No	Yes	No	No	No	No	No	No	No	Yes	Yes	>9000	Negative
B	41	Female	Yes	No	No	No	No	Yes	No	Yes	No	No	No	No	No	No	No	Yes	Yes	>9000	Negative
B	44	Male	Yes	No	No	Yes	Yes	Yes	No	No	No	No	No	No	No	No	No	Yes	Yes	<3000	Negative
B	54	Male	No	No	No	No	Yes	No	No	No	No	No	No	No	No	No	No	Yes	No	<3000	Negative
B	45	Male	Yes	No	No	No	No	Yes	No	Yes	No	No	No	No	No	No	No	No	No	3000-6000	Negative
B	20	Female	No	Yes	No	No	No	Yes	No	Yes	No	No	No	Yes	No	No	Yes	No	No	<3000	Negative
B	30	Female	No	No	No	No	No	Yes	No	Yes	No	No	No	No	No	No	No	Yes	Yes	<3000	Negative
B	26	Female	No	No	No	No	Yes	Yes	No	No	No	No	No	No	No	No	No	No	Yes	<3000	Negative
B	19	Female	No	No	No	No	No	Yes	No	Yes	Yes	No	No	No	No	No	No	No	No	<3000	Negative
B	26	Female	No	No	No	No	No	Yes	No	Yes	No	No	No	No	No	No	Yes	Yes	Yes	<3000	Negative
B	43	Female	Yes	No	No	No	No	Yes	No	Yes	No	No	No	No	No	No	No	Yes	Yes	<3000	Negative
B	35	Female	No	No	No	No	No	Yes	No	No	No	No	No	No	No	No	No	Yes	Yes	<3000	Negative
B	37	Male	Yes	No	No	No	Yes	Yes	Yes	Yes	No	No	No	No	No	No	Yes	No	Yes	3000-6000	Negative
B	35	Male	No	No	No	No	Yes	Yes	No	Yes	Yes	No	No	No	No	No	No	No	Yes	3000-6000	Negative
B	27	Female	No	Yes	No	No	No	Yes	No	Yes	No	No	No	No	No	No	Yes	Yes	Yes	6001-9000	Negative
B	55	Male	No	No	No	Yes	No	Yes	No	No	No	No	No	No	No	No	No	No	No	<3000	Negative
B	22	Female	Yes	No	No	No	Yes	Yes	No	Yes	No	No	No	No	No	No	No	Yes	No	<3000	Negative
B	37	Female	Yes	No	No	No	Yes	Yes	No	Yes	No	No	No	No	No	No	No	No	Yes	<3000	Negative
B	32	Female	Yes	No	No	No	No	Yes	No	Yes	No	No	No	No	No	No	No	Yes	No	<3000	Negative
B	31	Female	No	Yes	No	No	Yes	Yes	No	Yes	No	No	No	No	No	No	No	No	Yes	6001-9000	Negative
B	24	Female	Yes	Yes	No	No	No	Yes	No	Yes	No	No	No	No	No	No	No	No	No	<3000	Positive
B	25	Female	No	No	No	No	No	Yes	No	Yes	No	No	No	No	No	No	Yes	Yes	No	<3000	Negative
B	22	Male	No	Yes	No	No	No	Yes	No	Yes	No	No	No	No	No	No	No	No	Yes	3000-6000	Negative
B	41	Female	No	Yes	No	No	No	Yes	No	Yes	No	No	No	No	No	No	No	No	Yes	3000-6000	Negative
B	52	Female	No	No	No	No	Yes	Yes	No	No	No	No	No	No	No	No	No	Yes	Yes	3000-6000	Negative
B	20	Female	No	No	No	No	No	Yes	No	Yes	No	No	No	No	No	No	No	Yes	Yes	3000-6000	Negative
B	39	Female	No	No	No	No	Yes	No	No	No	No	No	No	No	No	No	No	Yes	No	<3000	Negative
B	23	Male	Yes	Yes	No	No	No	Yes	No	Yes	No	No	No	No	No	No	No	No	Yes	<3000	Negative
B	24	Male	No	Yes	No	No	No	Yes	No	No	No	No	No	No	No	No	No	No	Yes	3000-6000	Negative
B	27	Female	No	No	No	No	No	Yes	No	Yes	No	No	No	No	No	No	No	No	Yes	3000-6000	Negative
B	37	Female	Yes	Yes	No	No	Yes	Yes	No	Yes	No	No	No	Yes	No	No	Yes	No	Yes	<3000	Negative
B	23	Female	Yes	No	No	No	No	Yes	No	Yes	No	No	No	No	No	No	Yes	No	No	<3000	Negative
B	28	Female	No	Yes	No	No	Yes	Yes	No	Yes	No	No	No	No	No	No	Yes	No	Yes	3000-6000	Negative
B	25	Male	No	No	No	No	No	Yes	No	Yes	Yes	No	No	Yes	No	No	Yes	No	No	<3000	Negative
B	55	Male	No	No	No	No	Yes	Yes	No	Yes	No	No	No	No	No	No	Yes	Yes	No	<3000	Negative
B	37	Female	No	Yes	No	No	No	Yes	No	Yes	No	No	Yes	No	No	No	No	No	Yes	<3000	Positive
B	20	Female	No	No	No	No	No	Yes	No	No	No	No	No	No	No	No	No	No	Yes	6001-9000	Negative
B	24	Male	Yes	No	No	No	No	Yes	No	No	No	No	No	No	No	No	Yes	Yes	No	<3000	Negative
B	25	Male	No	Yes	No	Yes	No	Yes	No	Yes	No	No	No	No	No	No	No	No	No	<3000	Negative
B	34	Male	No	Yes	No	No	No	Yes	No	No	No	No	No	No	No	No	No	Yes	Yes	3000-6000	Negative
B	33	Female	Yes	No	No	No	No	Yes	No	Yes	No	No	No	No	No	No	No	Yes	No	<3000	Negative
B	26	Female	No	No	No	No	No	Yes	No	Yes	No	No	No	Yes	No	No	No	No	Yes	6001-9000	Negative
B	38	Male	No	No	No	No	No	Yes	No	Yes	No	Yes	No	Yes	Yes	No	Yes	No	Yes	<3000	Negative
B	64	Male	Yes	No	No	No	Yes	Yes	No	Yes	No	No	No	No	No	No	No	No	No	<3000	Negative
B	33	Female	No	Yes	No	No	No	Yes	No	Yes	No	No	No	No	No	No	Yes	No	No	<3000	Negative
B	33	Female	No	No	No	No	No	Yes	No	Yes	No	No	No	No	No	No	No	Yes	Yes	<3000	Negative
B	25	Female	No	No	No	Yes	Yes	Yes	No	Yes	No	No	No	Yes	No	No	No	Yes	No	<3000	Negative
B	26	Male	Yes	Yes	No	No	No	Yes	No	Yes	No	No	Yes	Yes	No	No	No	Yes	Yes	3000-6000	Negative
B	20	Female	No	No	No	No	No	Yes	No	Yes	No	No	No	No	No	No	No	No	Yes	<3000	Negative
B	24	Male	No	No	No	No	No	Yes	No	No	No	No	No	No	Yes	No	No	Yes	Yes	<3000	Negative
B	25	Female	No	No	No	No	No	Yes	No	Yes	No	No	No	No	No	No	No	Yes	Yes	3000-6000	Negative
B	26	Female	No	No	No	No	No	Yes	No	Yes	No	No	No	No	No	No	No	Yes	Yes	3000-6000	Negative
B	38	Female	No	No	No	No	No	Yes	No	No	No	No	No	No	No	No	No	No	Yes	3000-6000	Negative
B	25	Female	No	No	No	No	No	Yes	No	Yes	No	No	No	No	No	No	No	No	Yes	3000-6000	Negative
B	28	Male	No	No	No	No	No	Yes	No	No	No	No	No	No	Yes	No	No	No	No	<3000	Negative
B	27	Female	No	No	No	No	No	No	No	Yes	No	No	No	No	No	No	No	Yes	No	<3000	Negative
B	19	Male	No	Yes	No	No	No	Yes	No	Yes	Yes	No	No	No	No	No	No	No	No	<3000	Negative
B	31	Female	Yes	No	No	No	No	Yes	No	Yes	No	No	No	No	No	No	No	No	Yes	<3000	Negative
B	29	Female	No	No	No	No	No	Yes	No	No	No	No	No	No	No	No	No	Yes	Yes	3000-6000	Negative
B	32	Male	Yes	No	No	No	No	Yes	No	Yes	Yes	No	No	Yes	No	No	No	No	Yes	3000-6000	Negative
B	43	Male	No	No	No	No	No	No	No	No	No	No	No	No	No	No	No	Yes	No	<3000	Negative
B	24	Male	No	No	No	No	No	Yes	No	Yes	No	No	Yes	Yes	No	No	No	Yes	Yes	3000-6000	Positive
B	43	Female	No	No	No	No	No	Yes	No	No	No	No	No	No	No	No	No	No	No	<3000	Negative
B	33	Male	Yes	No	No	No	Yes	Yes	No	Yes	No	No	No	No	No	No	No	No	No	<3000	Negative
B	21	Female	Yes	Yes	No	No	No	Yes	No	Yes	No	No	No	No	No	No	No	No	Yes	3000-6000	Negative
B	32	Male	No	No	No	No	No	Yes	No	No	Yes	No	No	No	No	No	No	No	Yes	<3000	Negative
B	50	Male	Yes	No	No	Yes	Yes	Yes	No	Yes	No	No	No	No	No	No	No	Yes	No	<3000	Negative
B	26	Male	No	No	No	No	No	Yes	No	Yes	No	No	No	No	No	No	No	No	Yes	6001-9000	Negative
B	21	Female	No	No	No	No	No	Yes	No	Yes	No	No	No	No	No	No	Yes	No	Yes	3000-6000	Negative
B	25	Female	Yes	No	No	No	No	Yes	No	Yes	No	No	Yes	No	No	No	Yes	No	No	<3000	Positive
B	36	Female	Yes	No	No	No	Yes	Yes	No	Yes	No	No	No	No	No	No	No	No	No	<3000	Negative
B	19	Female	No	No	No	No	No	Yes	No	Yes	No	No	No	No	No	No	No	No	No	<3000	Positive
B	25	Male	No	No	No	No	No	Yes	No	Yes	No	No	No	No	No	No	No	No	Yes	3000-6000	Negative
B	31	Female	No	No	No	No	No	Yes	No	Yes	No	No	No	No	No	No	No	Yes	Yes	3000-6000	Negative
B	31	Male	No	No	No	No	No	Yes	No	Yes	No	No	No	No	No	No	No	No	Yes	<3000	Negative
B	23	Male	No	No	No	Yes	No	Yes	No	No	No	No	No	No	No	No	No	No	Yes	6001-9000	Negative
B	65	Female	Yes	No	No	No	Yes	No	No	No	No	No	No	No	No	No	No	No	No	<3000	Negative
B	26	Male	No	No	No	No	No	Yes	No	No	No	No	No	No	No	No	Yes	Yes	Yes	6001-9000	Negative
B	40	Female	Yes	No	No	No	No	Yes	No	Yes	No	No	No	No	No	No	No	No	Yes	3000-6000	Negative
B	27	Female	Yes	No	No	No	No	Yes	No	Yes	No	No	No	No	No	No	No	Yes	No	<3000	Negative
B	34	Male	No	No	No	No	No	Yes	No	Yes	Yes	No	No	Yes	No	No	No	Yes	No	<3000	Negative
B	31	Male	No	No	No	No	No	Yes	No	No	Yes	No	No	No	No	No	No	Yes	Yes	3000-6000	Negative
B	27	Female	Yes	NA	Yes	No	No	Yes	No	Yes	No	No	No	No	No	No	No	Yes	No	<3000	Negative
B	40	Male	Yes	No	No	Yes	No	Yes	No	Yes	No	No	No	No	No	No	No	No	Yes	3000-6000	Negative
B	42	Female	Yes	No	Yes	No	Yes	Yes	No	Yes	No	No	No	No	No	No	No	No	Yes	<3000	Negative
B	65	Male	No	Yes	No	No	No	Yes	No	Yes	No	No	No	No	No	No	No	No	No	<3000	Negative
B	32	Female	Yes	No	No	No	No	Yes	No	Yes	No	No	No	No	No	No	No	No	Yes	6001-9000	Negative
B	32	Female	Yes	No	No	No	No	Yes	No	Yes	No	No	No	No	No	No	No	No	No	<3000	Negative
B	45	Female	No	No	No	Yes	Yes	Yes	No	Yes	No	No	No	No	No	No	No	No	Yes	<3000	Negative
B	33	Male	No	Yes	No	No	Yes	Yes	No	No	No	No	No	Yes	No	No	No	Yes	Yes	6001-9000	Negative
B	27	Male	No	Yes	No	No	Yes	Yes	No	Yes	Yes	No	No	Yes	No	No	No	No	Yes	3000-6000	Negative
B	24	Female	No	No	No	No	No	Yes	No	Yes	No	No	No	No	No	No	Yes	No	No	<3000	Negative
B	32	Male	No	No	No	No	No	Yes	No	Yes	No	No	No	No	No	No	Yes	Yes	Yes	>9000	Negative
B	47	Female	No	Yes	No	No	No	No	No	No	No	No	No	No	No	No	No	Yes	Yes	3000-6000	Positive
B	30	Female	No	No	No	No	No	Yes	No	Yes	No	No	No	No	No	No	No	Yes	Yes	<3000	Negative
B	26	Female	No	No	No	No	No	Yes	No	Yes	No	No	No	Yes	No	No	No	No	No	<3000	Negative
B	25	Male	No	No	No	No	Yes	No	No	Yes	No	No	No	No	Yes	No	No	Yes	No	<3000	Negative
B	30	Female	No	No	No	No	No	Yes	No	No	No	No	No	No	No	No	No	Yes	Yes	<3000	Negative
B	27	Female	Yes	No	No	No	No	Yes	No	Yes	No	No	No	No	No	No	No	Yes	Yes	<3000	Negative
B	20	Male	No	No	No	No	No	Yes	No	Yes	Yes	No	No	Yes	No	No	No	No	No	<3000	Positive
B	36	Female	Yes	No	No	No	No	Yes	No	Yes	No	No	No	No	No	No	Yes	No	No	<3000	Negative
B	17	Female	Yes	No	No	No	No	Yes	No	Yes	No	No	No	No	No	No	No	Yes	No	<3000	Negative
B	30	Female	Yes	Yes	No	No	No	Yes	No	Yes	No	No	No	No	No	No	No	Yes	Yes	3000-6000	Negative
B	18	Female	No	Yes	No	No	No	Yes	No	No	No	No	No	No	No	No	No	Yes	No	<3000	Negative
B	35	Female	No	No	No	No	No	Yes	No	No	No	No	No	No	No	No	No	Yes	Yes	3000-6000	Negative
B	23	Female	No	Yes	No	No	No	Yes	No	Yes	No	No	No	No	No	No	No	Yes	Yes	3000-6000	Negative
B	25	Female	No	Yes	No	No	Yes	Yes	No	No	No	No	No	No	No	No	No	Yes	No	<3000	Positive
B	47	Female	No	Yes	No	No	Yes	Yes	No	No	No	No	No	No	No	No	No	Yes	Yes	<3000	Negative
B	31	Female	Yes	No	No	No	No	Yes	No	Yes	No	No	No	No	No	No	No	Yes	No	<3000	Negative
B	30	Female	Yes	Yes	No	No	No	Yes	No	Yes	No	No	No	No	No	No	Yes	No	No	<3000	Negative
B	32	Male	Yes	Yes	No	No	No	Yes	No	Yes	No	No	No	No	No	No	No	Yes	Yes	3000-6000	Negative
B	17	Female	No	Yes	No	No	No	Yes	No	Yes	No	No	No	No	No	No	No	No	No	<3000	Negative
B	23	Female	Yes	No	No	No	Yes	Yes	No	Yes	No	No	No	No	No	No	No	Yes	Yes	3000-6000	Negative
B	25	Female	No	Yes	No	No	No	Yes	No	Yes	No	No	No	No	No	No	No	Yes	No	<3000	Negative
B	36	Male	Yes	No	No	No	No	Yes	No	No	No	No	No	No	No	No	No	Yes	Yes	6001-9000	Positive
B	24	Male	No	No	No	Yes	No	Yes	No	Yes	No	No	No	No	No	No	Yes	Yes	Yes	3000-6000	Negative
B	29	Male	Yes	No	No	No	No	Yes	No	Yes	No	No	No	No	No	No	No	Yes	Yes	<3000	Negative
B	20	Male	No	No	No	No	Yes	Yes	No	No	No	No	No	No	No	No	No	No	Yes	3000-6000	Negative
B	48	Female	Yes	No	No	Yes	No	Yes	No	Yes	No	No	No	No	No	No	No	Yes	No	<3000	Negative
B	23	Female	No	Yes	No	No	Yes	Yes	No	Yes	Yes	No	Yes	No	No	No	No	Yes	No	<3000	Negative
B	46	Male	No	No	No	No	Yes	Yes	No	Yes	No	No	Yes	Yes	No	No	No	Yes	Yes	>9000	Negative
B	19	Male	No	No	No	No	No	Yes	No	Yes	Yes	No	No	Yes	No	No	No	Yes	Yes	3000-6000	Negative
B	30	Female	No	No	No	No	Yes	Yes	No	Yes	No	No	Yes	Yes	No	No	No	Yes	No	<3000	Negative
B	31	Female	No	No	No	No	No	Yes	No	Yes	No	No	No	No	No	No	No	Yes	No	<3000	Negative
B	23	Male	No	No	No	No	No	Yes	No	Yes	No	No	No	No	Yes	No	No	Yes	No	<3000	Negative
B	30	Male	No	No	No	No	No	Yes	No	No	Yes	No	No	Yes	Yes	No	No	Yes	No	<3000	Negative
B	29	Female	No	No	No	No	No	Yes	No	Yes	No	No	No	No	No	No	No	No	No	<3000	Negative
B	24	Female	No	No	No	No	Yes	Yes	No	Yes	No	No	No	Yes	No	No	Yes	Yes	Yes	>9000	Negative
B	33	Male	Yes	No	No	No	No	Yes	No	Yes	No	No	No	No	No	No	Yes	No	Yes	3000-6000	Negative
B	22	Male	No	No	No	No	Yes	Yes	No	Yes	No	No	No	No	Yes	No	No	No	No	<3000	Negative
B	22	Male	No	No	No	No	Yes	Yes	No	Yes	Yes	No	No	No	Yes	No	No	Yes	No	<3000	Negative
B	22	Male	No	Yes	No	No	No	Yes	No	No	Yes	No	No	No	No	No	No	Yes	Yes	6001-9000	Negative
B	24	Female	Yes	No	No	No	No	Yes	No	Yes	No	No	Yes	No	No	No	No	Yes	Yes	<3000	Positive
B	20	Female	No	Yes	No	No	No	Yes	No	Yes	No	No	No	Yes	No	No	Yes	No	No	<3000	Negative
B	33	Male	No	No	No	No	No	Yes	No	Yes	No	No	No	No	Yes	No	No	Yes	No	<3000	Negative
B	25	Male	No	No	No	No	No	Yes	No	No	Yes	No	No	No	No	No	Yes	Yes	No	<3000	Negative
B	22	Male	Yes	No	No	No	No	Yes	No	Yes	No	No	Yes	No	No	No	No	No	Yes	3000-6000	Negative
B	26	Female	Yes	No	No	No	No	Yes	No	Yes	No	No	Yes	No	No	No	No	No	No	<3000	Positive
B	24	Female	No	Yes	No	No	No	Yes	No	Yes	No	No	No	No	No	No	No	No	No	<3000	Negative
B	38	Female	Yes	No	No	No	No	Yes	No	Yes	No	No	No	No	No	No	Yes	No	No	<3000	Negative
B	23	Male	No	No	No	No	Yes	Yes	No	Yes	No	No	No	No	No	No	No	Yes	Yes	<3000	Negative
B	30	Male	No	No	No	No	No	Yes	No	Yes	No	No	No	No	Yes	No	No	No	No	<3000	Negative
B	44	Male	No	No	No	No	No	Yes	No	Yes	Yes	No	No	No	No	No	No	No	Yes	>9000	Positive
B	28	Female	No	No	No	No	No	Yes	No	Yes	No	No	No	No	No	No	No	Yes	Yes	<3000	Negative
B	20	Female	No	Yes	No	No	No	Yes	No	Yes	No	No	No	No	No	No	Yes	No	No	<3000	Negative
B	42	Male	Yes	No	No	No	Yes	Yes	No	No	No	No	No	Yes	No	No	No	Yes	No	<3000	Negative
B	29	Female	Yes	No	No	No	No	Yes	No	Yes	No	No	No	No	No	No	No	No	Yes	<3000	Negative
B	25	Female	No	Yes	No	No	No	Yes	No	No	No	No	No	No	No	No	Yes	No	No	<3000	Negative
B	26	Male	No	No	No	No	No	Yes	No	No	No	No	No	Yes	No	No	Yes	No	No	<3000	Negative
B	23	Female	No	Yes	No	No	No	Yes	No	Yes	No	No	No	No	No	No	No	Yes	Yes	<3000	Negative
B	27	Female	Yes	No	No	No	No	Yes	No	Yes	No	No	No	No	No	No	No	No	No	<3000	Negative
B	20	Female	No	No	No	No	No	Yes	No	Yes	No	No	No	No	No	No	No	Yes	No	<3000	Negative
B	23	Female	Yes	No	No	No	No	Yes	No	Yes	No	No	No	No	No	No	No	Yes	No	<3000	Negative
B	23	Female	No	No	No	No	No	Yes	No	Yes	No	No	No	Yes	No	No	No	Yes	Yes	6001-9000	Negative
B	29	Female	No	No	No	No	Yes	Yes	No	Yes	No	No	No	No	No	No	No	No	Yes	3000-6000	Negative
B	35	Female	No	No	No	No	No	Yes	No	Yes	No	No	No	No	No	No	No	Yes	Yes	<3000	Negative
B	40	Male	Yes	No	No	No	No	Yes	No	Yes	No	No	No	Yes	No	No	No	Yes	No	<3000	Negative
B	24	Female	No	Yes	No	No	Yes	Yes	No	Yes	No	No	No	Yes	No	No	No	No	Yes	3000-6000	Negative
B	35	Female	Yes	No	No	Yes	No	Yes	No	Yes	No	No	No	No	No	No	No	No	Yes	3000-6000	Negative
B	26	Female	Yes	No	No	No	Yes	Yes	No	Yes	No	No	No	No	No	No	No	Yes	Yes	3000-6000	Positive
B	25	Female	Yes	No	No	No	No	Yes	No	Yes	No	No	No	No	No	No	No	Yes	No	<3000	Negative
B	28	Female	No	No	No	No	No	Yes	No	Yes	No	No	No	Yes	No	No	No	Yes	Yes	3000-6000	Positive
B	24	Female	No	Yes	No	No	No	Yes	No	No	No	No	No	Yes	No	No	No	No	Yes	3000-6000	Negative
B	24	Male	No	No	No	No	No	Yes	No	Yes	Yes	No	No	Yes	Yes	No	No	No	No	<3000	Negative
B	22	Male	No	Yes	No	No	No	Yes	No	No	Yes	No	No	No	No	No	Yes	Yes	No	<3000	Negative
B	21	Female	No	No	No	No	No	Yes	No	Yes	No	No	No	No	No	No	No	No	Yes	3000-6000	Negative
B	21	Male	No	Yes	No	No	No	Yes	No	Yes	Yes	Yes	No	No	No	No	No	Yes	No	<3000	Negative
B	27	Male	No	No	No	No	Yes	Yes	No	No	No	No	No	No	No	No	No	No	Yes	3000-6000	Negative
B	21	Female	No	Yes	No	No	No	Yes	No	No	No	No	No	No	No	No	No	No	No	<3000	Negative
B	32	Male	No	Yes	No	No	No	Yes	No	No	No	No	No	No	No	No	No	No	No	<3000	Negative
B	34	Female	No	No	No	No	No	Yes	No	Yes	No	No	No	No	No	No	No	Yes	Yes	3000-6000	Negative
B	34	Female	No	No	No	No	No	Yes	No	Yes	No	No	No	Yes	No	No	Yes	Yes	Yes	3000-6000	Positive
B	27	Female	No	No	No	No	No	Yes	No	Yes	No	No	No	No	No	No	No	No	Yes	<3000	Negative
B	23	Male	No	Yes	No	Yes	No	Yes	No	Yes	Yes	No	No	Yes	Yes	No	No	No	No	<3000	Negative
B	23	Female	No	Yes	No	Yes	No	Yes	No	Yes	No	No	No	Yes	No	No	No	Yes	Yes	3000-6000	Negative
B	28	Male	No	No	No	No	No	Yes	No	Yes	No	No	No	Yes	No	No	No	No	Yes	3000-6000	Positive
B	41	Male	Yes	No	No	No	No	Yes	No	Yes	No	No	No	No	No	No	No	No	Yes	6001-9000	Negative
B	23	Female	No	Yes	No	No	No	Yes	No	Yes	No	No	No	Yes	No	No	No	Yes	Yes	6001-9000	Negative
B	26	Female	Yes	Yes	No	No	No	Yes	No	Yes	No	No	No	No	No	No	Yes	No	Yes	3000-6000	Negative
B	23	Male	No	No	No	No	No	Yes	No	Yes	Yes	No	No	Yes	No	No	No	Yes	Yes	<3000	Negative
B	33	Female	No	Yes	No	No	No	Yes	No	Yes	No	No	No	No	No	No	Yes	Yes	Yes	3000-6000	Negative
B	25	Female	No	Yes	No	No	No	Yes	No	Yes	No	No	No	No	No	No	No	Yes	Yes	3000-6000	Negative
B	36	Male	Yes	No	No	No	No	Yes	No	No	No	No	No	Yes	No	No	No	No	Yes	6001-9000	Negative
B	25	Male	No	Yes	No	No	No	Yes	No	Yes	Yes	No	No	Yes	No	No	No	Yes	Yes	3000-6000	Negative
B	26	Female	Yes	Yes	No	No	No	Yes	No	Yes	No	No	No	No	No	No	No	Yes	No	<3000	Negative
B	32	Female	Yes	No	No	No	No	Yes	No	Yes	No	No	No	Yes	No	No	No	No	Yes	3000-6000	Negative
B	25	Female	No	Yes	No	No	No	Yes	No	Yes	No	No	No	Yes	No	No	Yes	No	No	<3000	Positive
B	23	Female	No	No	No	No	Yes	Yes	No	No	No	No	No	No	No	No	Yes	Yes	Yes	<3000	Negative
B	39	Female	No	No	No	No	Yes	Yes	No	Yes	No	No	No	No	No	No	No	Yes	No	<3000	Negative
B	29	Female	No	No	No	No	No	Yes	No	No	Yes	No	No	No	No	No	No	Yes	No	<3000	Negative
B	39	Male	No	No	No	Yes	Yes	Yes	No	No	No	No	No	No	No	No	No	Yes	No	<3000	Negative
B	30	NA	Yes	No	No	No	Yes	Yes	No	Yes	No	No	No	No	No	No	No	Yes	No	<3000	Negative
B	22	Male	No	No	No	No	No	Yes	No	Yes	Yes	No	No	Yes	No	No	No	No	Yes	6001-9000	Negative
B	22	Male	No	No	No	No	No	Yes	No	No	Yes	No	No	Yes	No	No	Yes	No	Yes	<3000	Positive
B	29	Male	No	No	No	Yes	Yes	No	No	No	No	No	No	No	No	No	No	Yes	No	<3000	Negative
B	35	Female	No	Yes	No	No	Yes	Yes	No	Yes	No	No	No	No	No	No	No	Yes	Yes	3000-6000	Negative
B	27	Male	No	No	No	No	No	Yes	No	Yes	No	No	No	No	No	No	No	Yes	Yes	3000-6000	Negative
B	25	Male	No	No	No	No	No	Yes	No	No	Yes	No	No	No	No	No	No	No	Yes	<3000	Negative
B	21	Male	No	No	No	No	No	Yes	No	No	No	No	No	No	No	No	Yes	Yes	No	<3000	Negative
B	33	Female	No	No	No	No	No	Yes	No	Yes	No	No	No	No	No	No	Yes	No	No	<3000	Negative
B	52	Female	Yes	No	No	No	Yes	Yes	No	Yes	No	No	No	No	No	No	No	No	No	<3000	Negative
B	27	Male	No	No	No	No	No	Yes	No	Yes	No	No	No	No	No	No	Yes	Yes	Yes	3000-6000	Positive
B	39	Female	Yes	No	No	No	No	Yes	No	Yes	No	No	No	No	No	No	No	No	Yes	6001-9000	Negative
B	28	Female	Yes	No	No	Yes	No	Yes	No	Yes	Yes	No	No	No	No	No	Yes	No	No	<3000	Positive
B	40	Female	Yes	No	No	No	No	Yes	No	Yes	No	No	No	No	No	No	No	No	No	<3000	Negative
B	31	Female	Yes	No	No	No	No	No	No	Yes	Yes	No	No	No	No	No	No	No	Yes	>9000	Negative
B	39	Female	Yes	No	No	No	No	Yes	No	Yes	No	No	No	No	No	No	No	No	Yes	3000-6000	Negative
B	23	Male	Yes	No	No	No	No	Yes	No	Yes	No	No	No	No	No	No	No	No	Yes	<3000	Positive
B	32	Female	No	No	No	No	No	Yes	No	No	No	No	No	No	No	No	Yes	No	Yes	6001-9000	Negative
B	23	Male	No	No	No	No	No	Yes	No	Yes	No	No	No	No	No	No	Yes	No	Yes	6001-9000	Negative
B	62	Female	Yes	No	No	No	Yes	No	No	No	No	No	No	No	No	No	No	No	No	<3000	Negative
B	27	Male	No	No	No	No	No	Yes	No	Yes	Yes	No	No	No	No	No	No	No	Yes	3000-6000	Negative
B	26	Female	Yes	No	No	No	No	Yes	No	Yes	No	No	No	No	No	No	No	No	Yes	<3000	Negative
B	26	Female	Yes	No	No	No	No	Yes	No	Yes	No	No	No	No	No	No	Yes	Yes	Yes	<3000	Negative
B	31	Female	Yes	No	No	No	No	Yes	No	No	No	No	No	No	No	No	Yes	No	No	<3000	Negative
B	28	Female	Yes	Yes	No	No	No	Yes	No	Yes	No	No	No	No	No	No	Yes	No	No	<3000	Negative
B	26	Male	No	No	No	No	No	Yes	No	Yes	No	No	No	No	No	No	Yes	No	Yes	3000-6000	Negative
B	23	Male	No	No	No	No	No	Yes	No	Yes	Yes	No	No	Yes	No	No	No	Yes	No	<3000	Negative
B	20	Male	No	No	No	No	No	Yes	No	No	No	No	No	No	No	No	Yes	No	Yes	3000-6000	Negative
B	35	Female	No	No	No	No	No	Yes	No	Yes	No	No	No	No	No	No	No	Yes	Yes	<3000	Positive
B	20	Female	No	No	No	No	No	Yes	No	Yes	No	No	No	No	No	No	No	Yes	No	<3000	Negative
B	41	Female	Yes	Yes	No	No	No	Yes	No	Yes	No	No	No	No	No	No	No	No	Yes	<3000	Negative
B	30	Female	No	Yes	No	No	No	Yes	No	Yes	No	No	No	No	No	No	No	No	Yes	3000-6000	Negative
B	37	Female	Yes	No	No	No	No	Yes	No	Yes	No	No	No	No	No	No	No	Yes	Yes	3000-6000	Positive
B	31	Female	Yes	Yes	No	No	No	Yes	No	Yes	No	No	No	No	No	No	No	No	Yes	<3000	Negative
B	27	Female	Yes	Yes	No	No	No	Yes	No	No	No	No	No	No	No	No	No	No	Yes	<3000	Negative
B	33	Female	Yes	Yes	No	No	No	Yes	No	Yes	No	No	No	No	No	No	No	No	Yes	3000-6000	Negative
B	32	Female	No	No	No	No	Yes	Yes	No	No	No	No	No	No	No	No	No	Yes	Yes	3000-6000	Negative
B	34	Female	No	No	No	Yes	No	Yes	No	Yes	No	No	No	No	No	No	No	Yes	Yes	<3000	Negative
B	20	Female	Yes	No	No	No	Yes	Yes	No	Yes	No	No	No	No	No	No	No	Yes	Yes	<3000	Negative
B	26	Female	No	No	No	No	No	Yes	No	Yes	No	No	No	No	No	No	No	No	Yes	<3000	Negative
B	25	Female	No	No	No	Yes	No	Yes	No	Yes	No	No	No	Yes	No	No	Yes	No	No	<3000	Negative
B	33	Female	Yes	No	No	No	No	Yes	No	Yes	No	No	No	No	No	No	No	Yes	No	<3000	Negative
B	22	Female	No	No	No	No	No	Yes	No	Yes	No	No	No	No	No	No	Yes	Yes	Yes	6001-9000	Negative
B	18	Female	No	No	No	No	No	Yes	No	Yes	No	No	No	No	No	No	Yes	No	No	<3000	Negative
B	19	Female	No	No	No	No	No	Yes	No	Yes	No	No	No	No	No	No	No	No	No	<3000	Positive
B	26	Female	No	Yes	No	No	No	Yes	No	Yes	No	No	No	No	No	No	Yes	Yes	Yes	>9000	Negative
B	24	Male	No	No	No	No	No	Yes	No	Yes	No	No	No	No	No	No	No	No	Yes	3000-6000	Negative
B	51	Female	No	No	No	No	Yes	Yes	No	Yes	No	No	No	No	No	No	No	Yes	Yes	3000-6000	Negative
B	36	Female	No	Yes	No	No	Yes	Yes	No	Yes	No	No	No	No	No	No	No	Yes	Yes	3000-6000	Negative
B	25	Male	No	No	No	Yes	No	Yes	No	Yes	No	No	No	No	No	No	No	No	No	<3000	Negative
B	35	Female	Yes	No	No	No	No	Yes	No	Yes	No	No	No	No	No	No	No	Yes	Yes	<3000	Negative
B	24	Female	No	No	No	No	Yes	Yes	No	Yes	No	No	No	Yes	No	No	Yes	No	Yes	<3000	Negative
B	26	Female	No	No	No	No	No	Yes	No	Yes	No	No	No	Yes	No	No	No	Yes	Yes	<3000	Negative
B	43	Female	No	No	No	No	No	Yes	No	Yes	No	No	No	No	No	No	No	No	No	<3000	Negative
B	42	Male	No	No	No	No	No	Yes	No	No	No	No	No	No	No	No	No	Yes	Yes	3000-6000	Positive
B	34	Female	Yes	No	No	No	No	Yes	No	Yes	No	No	No	No	No	No	No	No	Yes	3000-6000	Negative
B	50	Male	Yes	No	No	No	Yes	Yes	No	Yes	No	No	No	Yes	No	No	No	No	Yes	>9000	Negative
B	31	Female	No	No	No	No	Yes	Yes	No	Yes	No	No	No	Yes	No	No	Yes	No	Yes	6001-9000	Negative
B	18	Female	No	No	No	No	No	Yes	No	Yes	No	No	No	No	No	No	No	Yes	No	<3000	Negative
B	33	Male	No	No	No	No	No	Yes	No	Yes	No	No	No	No	No	No	No	Yes	Yes	<3000	Positive
B	27	Female	Yes	No	No	No	No	Yes	No	No	No	No	No	No	No	No	Yes	No	Yes	3000-6000	Positive
B	22	Female	Yes	No	No	No	No	Yes	No	Yes	No	No	No	No	No	No	No	Yes	No	<3000	Positive
B	24	Female	Yes	No	No	No	No	Yes	No	Yes	No	No	No	No	No	No	No	Yes	No	<3000	Negative
B	42	Male	Yes	No	No	No	No	Yes	No	Yes	No	No	No	No	No	No	Yes	No	Yes	>9000	Negative
B	31	Male	Yes	No	No	No	No	Yes	No	Yes	No	No	No	No	No	No	No	No	Yes	<3000	Negative
B	32	Female	Yes	No	No	No	Yes	Yes	No	Yes	No	No	No	No	No	No	Yes	Yes	No	<3000	Negative
B	27	Female	No	No	No	No	No	Yes	No	Yes	No	No	No	No	No	No	Yes	No	Yes	6001-9000	Negative
B	32	Male	No	No	No	No	No	Yes	No	No	No	No	No	No	No	No	No	Yes	No	<3000	Positive
B	41	Female	No	No	No	Yes	Yes	Yes	No	Yes	No	No	No	No	No	No	No	Yes	Yes	3000-6000	Positive
B	27	Female	No	No	No	No	No	Yes	No	No	No	No	No	No	No	No	Yes	No	Yes	6001-9000	Negative
B	36	Male	No	No	No	No	No	Yes	No	Yes	Yes	No	No	No	No	No	Yes	Yes	Yes	6001-9000	Negative
B	20	Female	No	No	No	No	No	Yes	No	Yes	No	No	No	No	No	No	No	Yes	No	<3000	Negative
B	23	Female	Yes	No	No	No	No	Yes	No	Yes	No	No	No	No	No	No	No	Yes	Yes	6001-9000	Positive
B	63	Male	Yes	No	No	No	Yes	Yes	No	Yes	Yes	No	No	No	No	No	No	No	No	<3000	Negative
B	28	Female	Yes	No	No	No	No	Yes	No	Yes	No	No	No	No	No	No	No	Yes	Yes	3000-6000	Negative
B	38	Female	No	No	No	No	Yes	Yes	No	Yes	No	No	No	No	No	No	No	No	Yes	<3000	Negative
B	27	Male	No	Yes	No	No	No	Yes	No	Yes	No	No	No	No	No	No	No	Yes	Yes	3000-6000	Negative
B	31	Female	Yes	No	No	No	No	Yes	No	Yes	No	No	Yes	No	No	No	No	Yes	Yes	3000-6000	Positive
B	23	Female	Yes	Yes	No	No	No	Yes	No	Yes	No	No	No	No	No	No	No	Yes	Yes	3000-6000	Negative
B	31	Female	No	Yes	No	No	No	Yes	No	Yes	No	No	No	No	No	No	No	Yes	No	<3000	Negative
B	23	Male	No	No	No	No	No	Yes	No	Yes	No	No	No	Yes	No	No	No	Yes	Yes	3000-6000	Negative
B	20	Female	No	No	No	No	Yes	Yes	No	Yes	No	No	No	No	No	No	Yes	Yes	No	<3000	Negative
B	20	Male	No	Yes	No	No	No	Yes	No	No	Yes	No	No	Yes	No	No	No	Yes	No	<3000	Negative
B	33	Male	No	No	No	No	Yes	Yes	No	Yes	No	No	No	Yes	No	No	Yes	Yes	Yes	3000-6000	Negative
B	30	Female	No	Yes	No	No	Yes	Yes	No	Yes	No	No	No	No	No	No	No	No	Yes	<3000	Negative
B	21	Male	No	Yes	No	No	No	No	No	No	No	No	No	No	No	No	Yes	No	No	<3000	Negative
B	28	Female	No	Yes	No	No	Yes	Yes	No	Yes	No	No	No	No	No	No	No	Yes	Yes	3000-6000	Negative
B	28	Male	No	Yes	No	No	No	Yes	No	Yes	Yes	No	No	No	Yes	No	Yes	Yes	No	<3000	Negative
B	34	Female	No	No	No	No	No	Yes	No	Yes	No	No	Yes	No	No	No	Yes	Yes	No	<3000	Positive
B	25	Female	Yes	No	No	No	No	Yes	No	Yes	No	No	No	No	No	No	No	No	No	<3000	Negative
B	32	Male	No	No	No	No	No	Yes	No	Yes	No	No	No	Yes	No	No	Yes	Yes	Yes	3000-6000	Negative
B	21	Female	No	No	No	No	Yes	Yes	No	Yes	No	No	No	No	No	No	Yes	No	Yes	3000-6000	Negative
B	33	Female	Yes	No	No	No	Yes	Yes	No	Yes	No	No	No	No	No	No	No	Yes	No	<3000	Negative
B	36	Female	No	Yes	No	No	No	Yes	No	Yes	No	No	No	No	No	No	No	Yes	Yes	<3000	Positive
B	20	Female	Yes	Yes	No	No	Yes	Yes	No	Yes	No	No	No	No	No	No	No	Yes	No	<3000	Negative
B	23	Male	No	Yes	No	No	No	Yes	No	Yes	Yes	No	No	Yes	No	No	No	Yes	Yes	3000-6000	Negative
B	26	Female	Yes	Yes	No	No	Yes	Yes	No	Yes	No	No	No	No	No	No	No	Yes	No	<3000	Negative
[truncated: 1,096 more rows]
